# Supplementary material for: (E)-1,1′-Bis[(E)-but-2-en­yl]-3,3′-(propane-1,3-di­yl)bis­(1H-benzimidazol-3-ium) dibromide monohydrate
Source: Acta Crystallogr Sect E Struct Rep Online. 2008 Oct 18;64(Pt 11):o2136–7. doi: 10.1107/S160053680803095X (PMC2959630; doi:10.1107/S160053680803095X)
Supplement: Supplementary file 1 [file e-64-o2136-sup1.cif]

##############################################################################
###                                                                        ###
###        Electronic paper (Acta Crystallographica Section E)             ###
###                                                                        ###
##############################################################################
#                                                                            #
# This CIF contains the data in a paper accepted for publication in Acta     #
# Crystallographica Section E. It conforms to the requirements of Notes      #
# for Authors for Section E, and has been peer reviewed under the auspices   #
# of the IUCr Commission on Journals.                                        #
#                                                                            #
# Full details of the Crystallographic Information File format               #
# are given in the paper "The Crystallographic Information File (CIF):       #
# a New Standard Archive File for Crystallography" by S. R. Hall, F. H.      #
# Allen and I. D. Brown [Acta Cryst. (1991), A47, 655-685].                  #
#                                                                            #
# The current version of the core CIF dictionary is obtainable from          #
# ftp://ftp.iucr.org/pub/cif_core.dic. The current version number is 2.4.    #
#                                                                            #
# Software is freely available for graphical display of the structure(s) in  #
# this CIF.  For information consult the CIF home page http://www.iucr.org/  #
# cif/home.html                                                              #
#                                                                            #
# This file may be used for bona fide research purposes within the           #
# scientific community so long as proper attribution is given to the journal # 
# article from which it was obtained.                                        #
#                                                                            #
##############################################################################
                                             
data_global
_audit_creation_method     'PLATON <TABLE ACC> option'
_journal_date_recd_electronic     2008-09-15
_journal_date_accepted     2008-09-25
_journal_name_full     'Acta Crystallographica, Section E'
_journal_year     2008
_journal_volume     64
_journal_issue     11
_journal_page_first     o2136
_journal_page_last     o2137
_journal_paper_category     QO
_journal_coeditor_code     SJ2540
_publ_contact_author_name
; Dr Mehmet Akkurt
;
_publ_contact_author_address
; Department of Physics
  Faculty of Arts and Sciences
  Erciyes University
  38039 Kayseri
  Turkey
;
_publ_contact_author_email     akkurt@erciyes.edu.tr
_publ_contact_author_fax     '+90-352-4374933'
_publ_contact_author_phone     '+90-352-4374901 ext. 33106'
_publ_section_title
;\
(<i>E</i>)-1,1'-Bis[(<i>E</i>)-but-2-enyl]-3,3'-(propane-1,3-diyl)\
bis(1<i>H</i>-benzimidazol-3-ium) dibromide monohydrate
;
loop_
    _publ_author_name
    _publ_author_address
    'Mehmet Akkurt'
;
  Department of Physics
  Faculty of Arts and Sciences
  Erciyes University
  38039 Kayseri
  Turkey
;
    'Sema \"Ozt\"urk Y\?ild\?ir\?im'
;
  Department of Physics
  Faculty of Arts and Sciences
  Erciyes University
  38039 Kayseri
  Turkey
;
    'Nihat \,Sireci'
;
  Department of Chemistry,
  Faculty of Arts and Sciences,
  Ad\?iyaman University,
  Ad\?iyaman,
  Turkey
;
    'Hasan K\"u\,c\"ukbay'
;
  Department of Chemistry
  Faculty of Arts and Sciences
  \'In\"on\"u University
  44280 Malatya
  Turkey
;
    'Orhan B\"uy\"ukg\"ung\"or'
;
   Department of Physics
   Faculty of Arts and Sciences
   Ondokuz May\?is University
   55139 Samsun
   Turkey
;
data_I
_chemical_name_systematic
;
(<i>E</i>)-1,1'-Bis[(<i>E</i>)-but-2-enyl]-3,3'-(propane-1,3-\
diyl)bis(1<i>H</i>-benzimidazol-3-ium) dibromide monohydrate
;
_chemical_name_common     ?
_chemical_formula_moiety     'C25 H30 N4 2+, 2(Br -), H2 O'
_chemical_formula_sum     'C25 H32 Br2 N4 O'
_chemical_formula_structural     ?
_chemical_formula_iupac     'C25 H30 N4 2+, 2Br -, H2 O'
_chemical_formula_weight     564.35
_chemical_melting_point     ?
_symmetry_cell_setting     triclinic
_symmetry_space_group_name_H-M     'P -1'
_symmetry_space_group_name_Hall     '-P 1'
loop_
    _symmetry_equiv_pos_site_id
    _symmetry_equiv_pos_as_xyz
    1 x,y,z
    2 -x,-y,-z
_cell_length_a     8.7989(9)
_cell_length_b     11.1878(13)
_cell_length_c     14.8813(14)
_cell_angle_alpha     106.381(8)
_cell_angle_beta     96.490(8)
_cell_angle_gamma     106.227(8)
_cell_volume     1319.9(3)
_cell_formula_units_Z     2
_cell_measurement_reflns_used     25470
_cell_measurement_theta_min     2.01
_cell_measurement_theta_max     28.01
_cell_measurement_temperature     296
_cell_special_details
;
;
_exptl_crystal_description     'prismatic plate'
_exptl_crystal_colour     'light yellow'
_exptl_crystal_size_max     0.530
_exptl_crystal_size_mid     0.453
_exptl_crystal_size_min     0.310
_exptl_crystal_size_rad     ?
_exptl_crystal_density_diffrn     1.420
_exptl_crystal_density_meas     ?
_exptl_crystal_density_method     'Not Measured'
_exptl_crystal_F_000     576
loop_
    _exptl_crystal_face_index_h
    _exptl_crystal_face_index_k
    _exptl_crystal_face_index_l
    _exptl_crystal_face_perp_dist
    3 -4 -22 0.1650
    0 0 1 0.1330
    -6 -29 26 0.2590
    5 29 -26 0.2920
    7 27 -22 0.2810
    7 21 -8 0.2940
    -4 3 1 0.2550
    -17 13 -24 0.3429
    3 -18 22 0.2450
    -1 -8 3 0.2666
    -6 1 11 0.2440
    -6 -1 0 0.3485
    4 -3 -1 0.3468
_exptl_absorpt_coefficient_mu     3.094
_exptl_absorpt_correction_type     'integration'
_exptl_absorpt_process_details     '(X-RED32; Stoe & Cie, 2002)'
_exptl_absorpt_correction_T_min     0.291
_exptl_absorpt_correction_T_max     0.447
_exptl_special_details
;
;
_diffrn_ambient_temperature     296
_diffrn_radiation_type     'Mo K\a'
_diffrn_radiation_wavelength     0.71073
_diffrn_radiation_monochromator     'plane graphite'
_diffrn_measurement_device_type     'Stoe IPDSII'
_diffrn_measurement_device     '2-circle goniometer'
_diffrn_measurement_method     '\w scans'
_diffrn_detector_area_resol_mean     6.67
_diffrn_reflns_number     16109
_diffrn_reflns_av_R_equivalents     0.0627
_diffrn_reflns_av_sigmaI/netI     0.0618
_diffrn_reflns_theta_min     2.46
_diffrn_reflns_theta_max     27.72
_diffrn_reflns_theta_full     27.72
_diffrn_measured_fraction_theta_max     0.993
_diffrn_measured_fraction_theta_full     0.993
_diffrn_reflns_limit_h_min     -11
_diffrn_reflns_limit_h_max     11
_diffrn_reflns_limit_k_min     -14
_diffrn_reflns_limit_k_max     13
_diffrn_reflns_limit_l_min     -18
_diffrn_reflns_limit_l_max     19
_diffrn_reflns_reduction_process
;
;
_diffrn_standards_number     0
_diffrn_standards_interval_count     ?
_diffrn_standards_interval_time     ?
_diffrn_standards_decay_%     ?
_refine_special_details
;
Refinement on <i>F</i>^2^ for ALL reflections except those flagged by the user
for potential systematic errors. Weighted <i>R</i>-factors <i>wR</i> and all
goodnesses of fit <i>S</i> are based on <i>F</i>^2^, conventional
<i>R</i>-factors <i>R</i> are based on <i>F</i>, with <i>F</i> set to zero for
negative <i>F</i>^2^. The observed criterion of <i>F</i>^2^ > \s(<i>F</i>^2^)
is used only for calculating -<i>R</i>-factor-obs <i>etc</i>. and is not
relevant to the choice of reflections for refinement. <i>R</i>-factors based
on <i>F</i>^2^ are statistically about twice as large as those based on
<i>F</i>, and <i>R</i>-factors based on ALL data will be even larger.
;
_reflns_number_total     6181
_reflns_number_gt     4101
_reflns_threshold_expression     I>2\s(I)
_refine_ls_structure_factor_coef     Fsqd
_refine_ls_matrix_type     full
_refine_ls_R_factor_all     0.0904
_refine_ls_R_factor_gt     0.0538
_refine_ls_wR_factor_gt     0.1081
_refine_ls_wR_factor_ref     0.1239
_refine_ls_goodness_of_fit_ref     1.047
_refine_ls_restrained_S_all     1.047
_refine_ls_number_reflns     6181
_refine_ls_number_parameters     297
_refine_ls_number_restraints     0
_refine_ls_number_constraints     ?
_refine_ls_hydrogen_treatment     'mixed'
_refine_ls_weighting_scheme     'calc'
_refine_ls_weighting_details
         'calc w=1/[\s^2^(Fo^2^)+(0.0416P)^2^+0.9807P] where P=(Fo^2^+2Fc^2^)/3'
_atom_sites_solution_hydrogens     'geom'
_atom_sites_solution_primary     'direct'
_atom_sites_solution_secondary     'difmap'
_refine_ls_shift/su_max     ?
_refine_ls_shift/su_max_lt     0.001
_refine_ls_shift/su_mean     <0.001
_refine_diff_density_max     0.565
_refine_diff_density_min     -0.406
_refine_ls_extinction_method     'none'
_refine_ls_abs_structure_details     ?
loop_
    _atom_type_symbol
    _atom_type_description
    _atom_type_scat_dispersion_real
    _atom_type_scat_dispersion_imag
    _atom_type_scat_source
    O O 0.0106 0.0060 'International Tables Vol C Tables 4.2.6.8 and 6.1.1.4'
    N N 0.0061 0.0033 'International Tables Vol C Tables 4.2.6.8 and 6.1.1.4'
    Br Br -0.2901 2.4595 'International Tables Vol C Tables 4.2.6.8 and 6.1.1.4'
    H H 0.0000 0.0000 'International Tables Vol C Tables 4.2.6.8 and 6.1.1.4'
    C C 0.0033 0.0016 'International Tables Vol C Tables 4.2.6.8 and 6.1.1.4'
_computing_data_collection     'X-AREA (Stoe & Cie, 2002)'
_computing_cell_refinement     'X-AREA (Stoe & Cie, 2002)'
_computing_data_reduction     'X-RED32 (Stoe & Cie, 2002)'
_computing_structure_solution     'SIR97 (Altomare <i>et al.</i>,  1999)'
_computing_structure_refinement     'SHELXL97 (Sheldrick, 2008)'
_computing_molecular_graphics     'ORTEP-3 for Windows (Farrugia, 1997)'
_computing_publication_material     'WINGX (Farrugia, 1999)'
loop_
    _atom_site_type_symbol
    _atom_site_label
    _atom_site_fract_x
    _atom_site_fract_y
    _atom_site_fract_z
    _atom_site_U_iso_or_equiv
    _atom_site_thermal_displace_type
    _atom_site_calc_flag
    _atom_site_refinement_flags
    _atom_site_occupancy
    N N1 0.7390(4) 0.6064(4) 0.4072(2) 0.0525(10) Uani . . 1.000
    N N2 0.4931(4) 0.5116(3) 0.3227(2) 0.0495(10) Uani . . 1.000
    N N3 0.1559(4) 0.3113(3) 0.0400(2) 0.0463(10) Uani . . 1.000
    N N4 0.2504(4) 0.1820(4) -0.0600(2) 0.0557(11) Uani . . 1.000
    C C1 1.1336(19) 0.851(2) 0.3031(16) 0.400(19) Uani . . 1.000
    C C2 1.0601(14) 0.774(2) 0.3445(13) 0.292(12) Uani . . 1.000
    C C3 0.9949(10) 0.7489(12) 0.4033(10) 0.177(6) Uani . . 1.000
    C C4 0.9166(5) 0.6413(6) 0.4322(3) 0.0707(18) Uani . . 1.000
    C C5 0.6392(5) 0.6485(4) 0.4651(3) 0.0485(12) Uani . . 1.000
    C C6 0.6724(5) 0.7321(4) 0.5592(3) 0.0572(14) Uani . . 1.000
    C C7 0.5407(6) 0.7523(5) 0.5946(3) 0.0661(16) Uani . . 1.000
    C C8 0.3830(6) 0.6909(5) 0.5413(3) 0.0673(17) Uani . . 1.000
    C C9 0.3504(5) 0.6076(4) 0.4486(3) 0.0559(14) Uani . . 1.000
    C C10 0.4821(5) 0.5886(4) 0.4116(2) 0.0451(11) Uani . . 1.000
    C C11 0.6481(5) 0.5246(4) 0.3234(3) 0.0546(14) Uani . . 1.000
    C C12 0.3576(5) 0.4279(4) 0.2430(3) 0.0524(12) Uani . . 1.000
    C C13 0.3047(5) 0.5057(4) 0.1841(3) 0.0536(12) Uani . . 1.000
    C C14 0.1475(5) 0.4283(4) 0.1120(3) 0.0547(14) Uani . . 1.000
    C C15 0.0246(5) 0.2004(4) -0.0130(2) 0.0462(11) Uani . . 1.000
    C C16 -0.1379(5) 0.1681(5) -0.0101(3) 0.0607(16) Uani . . 1.000
    C C17 -0.2356(6) 0.0474(5) -0.0719(4) 0.0730(17) Uani . . 1.000
    C C18 -0.1753(7) -0.0361(5) -0.1343(4) 0.0756(17) Uani . . 1.000
    C C19 -0.0147(6) -0.0054(5) -0.1380(3) 0.0692(18) Uani . . 1.000
    C C20 0.0849(5) 0.1169(4) -0.0768(3) 0.0528(14) Uani . . 1.000
    C C21 0.2866(5) 0.2959(4) 0.0079(3) 0.0520(14) Uani . . 1.000
    C C22 0.3684(7) 0.1338(7) -0.1103(3) 0.084(2) Uani . . 1.000
    C C23 0.3596(8) 0.1486(7) -0.2051(4) 0.094(3) Uani . . 1.000
    C C24 0.3622(10) 0.0582(8) -0.2808(5) 0.116(3) Uani . . 1.000
    C C25 0.3606(14) 0.0664(10) -0.3775(6) 0.162(5) Uani . . 1.000
    O O1 0.5845(5) 0.2069(5) 0.1612(4) 0.0878(16) Uani . . 1.000
    Br Br1 0.70894(5) 0.46584(5) 0.08608(3) 0.0654(2) Uani . . 1.000
    Br Br2 -0.05435(5) 0.30445(5) 0.30568(3) 0.0648(2) Uani . . 1.000
    H H1A 1.16160 0.80090 0.24750 0.5960 Uiso calc R 1.000
    H H1B 1.23030 0.91410 0.34640 0.5960 Uiso calc R 1.000
    H H1C 1.06430 0.89630 0.28420 0.5960 Uiso calc R 1.000
    H H2 1.05770 0.69140 0.30580 0.3530 Uiso calc R 1.000
    H H3 0.99330 0.82660 0.44670 0.2120 Uiso calc R 1.000
    H H4A 0.95090 0.66410 0.50090 0.0840 Uiso calc R 1.000
    H H4B 0.94770 0.56570 0.40120 0.0840 Uiso calc R 1.000
    H H6 0.77720 0.77180 0.59580 0.0680 Uiso calc R 1.000
    H H7 0.55760 0.80940 0.65670 0.0800 Uiso calc R 1.000
    H H8 0.29780 0.70650 0.56900 0.0810 Uiso calc R 1.000
    H H9 0.24520 0.56620 0.41270 0.0670 Uiso calc R 1.000
    H H11 0.68710 0.48220 0.27240 0.0660 Uiso calc R 1.000
    H H12A 0.26710 0.38660 0.26790 0.0630 Uiso calc R 1.000
    H H12B 0.38910 0.35850 0.20210 0.0630 Uiso calc R 1.000
    H H13A 0.29250 0.58410 0.22700 0.0650 Uiso calc R 1.000
    H H13B 0.38890 0.53390 0.15050 0.0650 Uiso calc R 1.000
    H H14A 0.06290 0.40110 0.14570 0.0660 Uiso calc R 1.000
    H H14B 0.11790 0.48530 0.07980 0.0660 Uiso calc R 1.000
    H H16 -0.17850 0.22470 0.03130 0.0730 Uiso calc R 1.000
    H H17 -0.34570 0.02090 -0.07200 0.0870 Uiso calc R 1.000
    H H18 -0.24680 -0.11630 -0.17550 0.0910 Uiso calc R 1.000
    H H19 0.02510 -0.06320 -0.17900 0.0830 Uiso calc R 1.000
    H H21 0.38980 0.35770 0.03050 0.0620 Uiso calc R 1.000
    H H22A 0.47680 0.18260 -0.07220 0.1010 Uiso calc R 1.000
    H H22B 0.34740 0.04150 -0.11690 0.1010 Uiso calc R 1.000
    H H23 0.35180 0.22730 -0.21120 0.1130 Uiso calc R 1.000
    H H24 0.36530 -0.02080 -0.27320 0.1390 Uiso calc R 1.000
    H H25A 0.36370 -0.01500 -0.41980 0.2430 Uiso calc R 1.000
    H H25B 0.45340 0.13740 -0.37610 0.2430 Uiso calc R 1.000
    H H25C 0.26380 0.08230 -0.39980 0.2430 Uiso calc R 1.000
    H HW1 0.625(9) 0.268(7) 0.143(5) 0.11(3) Uiso . . 1.000
    H HW2 0.677(10) 0.224(7) 0.201(5) 0.12(3) Uiso . . 1.000
loop_
    _atom_site_aniso_label
    _atom_site_aniso_U_11
    _atom_site_aniso_U_22
    _atom_site_aniso_U_33
    _atom_site_aniso_U_12
    _atom_site_aniso_U_13
    _atom_site_aniso_U_23
    N1 0.0407(17) 0.070(2) 0.0457(17) 0.0218(17) 0.0100(13) 0.0135(16)
    N2 0.0431(18) 0.058(2) 0.0410(16) 0.0144(15) 0.0074(13) 0.0091(14)
    N3 0.0391(16) 0.055(2) 0.0418(16) 0.0164(15) 0.0081(12) 0.0107(14)
    N4 0.052(2) 0.074(2) 0.0436(17) 0.0306(18) 0.0127(14) 0.0120(17)
    C1 0.177(14) 0.60(4) 0.59(4) 0.059(18) 0.041(18) 0.53(3)
    C2 0.089(8) 0.50(3) 0.40(2) 0.047(12) 0.045(10) 0.37(2)
    C3 0.057(5) 0.233(12) 0.288(14) 0.033(6) 0.035(6) 0.173(11)
    C4 0.043(2) 0.108(4) 0.061(3) 0.032(3) 0.0097(19) 0.021(3)
    C5 0.044(2) 0.058(2) 0.045(2) 0.0184(19) 0.0102(16) 0.0173(18)
    C6 0.055(2) 0.068(3) 0.043(2) 0.024(2) 0.0019(17) 0.0093(19)
    C7 0.074(3) 0.079(3) 0.046(2) 0.037(3) 0.014(2) 0.009(2)
    C8 0.063(3) 0.087(3) 0.057(3) 0.038(3) 0.023(2) 0.014(2)
    C9 0.046(2) 0.067(3) 0.057(2) 0.021(2) 0.0142(18) 0.020(2)
    C10 0.045(2) 0.048(2) 0.0401(18) 0.0142(17) 0.0084(15) 0.0125(16)
    C11 0.046(2) 0.069(3) 0.043(2) 0.018(2) 0.0134(16) 0.0088(19)
    C12 0.046(2) 0.050(2) 0.047(2) 0.0062(18) 0.0038(16) 0.0061(17)
    C13 0.052(2) 0.054(2) 0.046(2) 0.0144(19) 0.0048(17) 0.0080(18)
    C14 0.051(2) 0.063(3) 0.046(2) 0.024(2) 0.0077(17) 0.0073(18)
    C15 0.046(2) 0.053(2) 0.0389(18) 0.0184(18) 0.0054(15) 0.0133(16)
    C16 0.042(2) 0.073(3) 0.065(3) 0.020(2) 0.0046(19) 0.021(2)
    C17 0.046(3) 0.076(3) 0.088(3) 0.011(2) -0.003(2) 0.029(3)
    C18 0.072(3) 0.059(3) 0.071(3) 0.006(3) -0.021(2) 0.013(2)
    C19 0.080(4) 0.062(3) 0.055(2) 0.031(3) -0.005(2) 0.003(2)
    C20 0.052(2) 0.063(3) 0.043(2) 0.023(2) 0.0033(17) 0.0151(18)
    C21 0.040(2) 0.068(3) 0.043(2) 0.0157(19) 0.0085(15) 0.0129(19)
    C22 0.073(3) 0.117(5) 0.063(3) 0.051(3) 0.025(2) 0.007(3)
    C23 0.100(5) 0.096(4) 0.080(4) 0.030(4) 0.044(3) 0.013(3)
    C24 0.159(7) 0.124(6) 0.082(4) 0.058(5) 0.042(4) 0.042(4)
    C25 0.221(11) 0.175(9) 0.114(6) 0.072(8) 0.071(7) 0.061(6)
    O1 0.054(2) 0.091(3) 0.103(3) 0.006(2) 0.007(2) 0.030(2)
    Br1 0.0531(3) 0.0932(4) 0.0649(3) 0.0309(3) 0.0197(2) 0.0390(3)
    Br2 0.0507(3) 0.0840(4) 0.0557(3) 0.0243(2) 0.0134(2) 0.0140(2)
_geom_special_details
;
Bond distances, angles <i>etc</i>. have been calculated using the rounded
fractional coordinates. All su's are estimated from the variances of the
(full) variance-covariance matrix. The cell e.s.d.'s are taken into account in
the estimation of distances, angles and torsion angles
;
loop_
    _geom_bond_atom_site_label_1
    _geom_bond_atom_site_label_2
    _geom_bond_site_symmetry_1
    _geom_bond_site_symmetry_2
    _geom_bond_distance
    _geom_bond_publ_flag
    O1 HW2 . . 0.89(9) no
    O1 HW1 . . 0.81(8) no
    N1 C11 . . 1.324(5) no
    N1 C4 . . 1.476(6) no
    N1 C5 . . 1.382(6) no
    N2 C11 . . 1.329(6) no
    N2 C12 . . 1.461(5) no
    N2 C10 . . 1.391(4) no
    N3 C21 . . 1.330(6) no
    N3 C14 . . 1.466(5) no
    N3 C15 . . 1.392(5) no
    N4 C22 . . 1.480(7) no
    N4 C20 . . 1.391(6) no
    N4 C21 . . 1.312(6) no
    C1 C2 . . 1.27(3) no
    C2 C3 . . 1.16(2) no
    C3 C4 . . 1.416(15) no
    C5 C6 . . 1.392(6) no
    C5 C10 . . 1.388(6) no
    C6 C7 . . 1.374(7) no
    C7 C8 . . 1.392(7) no
    C8 C9 . . 1.375(6) no
    C9 C10 . . 1.381(6) no
    C12 C13 . . 1.519(6) no
    C13 C14 . . 1.512(6) no
    C15 C16 . . 1.382(7) no
    C15 C20 . . 1.395(6) no
    C16 C17 . . 1.371(8) no
    C17 C18 . . 1.384(8) no
    C18 C19 . . 1.369(8) no
    C19 C20 . . 1.384(7) no
    C22 C23 . . 1.462(8) no
    C23 C24 . . 1.292(10) no
    C24 C25 . . 1.466(12) no
    C1 H1C . . 0.9600 no
    C1 H1A . . 0.9600 no
    C1 H1B . . 0.9600 no
    C2 H2 . . 0.9300 no
    C3 H3 . . 0.9300 no
    C4 H4A . . 0.9700 no
    C4 H4B . . 0.9700 no
    C6 H6 . . 0.9300 no
    C7 H7 . . 0.9300 no
    C8 H8 . . 0.9300 no
    C9 H9 . . 0.9300 no
    C11 H11 . . 0.9300 no
    C12 H12A . . 0.9700 no
    C12 H12B . . 0.9700 no
    C13 H13A . . 0.9700 no
    C13 H13B . . 0.9700 no
    C14 H14A . . 0.9700 no
    C14 H14B . . 0.9700 no
    C16 H16 . . 0.9300 no
    C17 H17 . . 0.9300 no
    C18 H18 . . 0.9300 no
    C19 H19 . . 0.9300 no
    C21 H21 . . 0.9300 no
    C22 H22B . . 0.9700 no
    C22 H22A . . 0.9700 no
    C23 H23 . . 0.9300 no
    C24 H24 . . 0.9300 no
    C25 H25C . . 0.9600 no
    C25 H25A . . 0.9600 no
    C25 H25B . . 0.9600 no
loop_
    _geom_contact_atom_site_label_1
    _geom_contact_atom_site_label_2
    _geom_contact_distance
    _geom_contact_site_symmetry_1
    _geom_contact_site_symmetry_2
    _geom_contact_publ_flag
    Br1 C21 3.550(5) . . no
    Br1 O1 3.342(6) . . no
    Br1 C11 3.536(4) . . no
    Br1 C14 3.696(4) . 2_665 no
    Br1 C21 3.335(5) . 2_665 no
    Br1 N3 3.555(3) . 2_665 no
    Br2 O1 3.333(5) . 1_455 no
    Br1 HW1 2.54(8) . . no
    Br1 H11 2.7600 . . no
    Br1 H21 2.6500 . . no
    Br1 H16 3.0600 . 1_655 no
    Br1 H14B 3.1400 . 2_665 no
    Br1 H21 3.2000 . 2_665 no
    Br2 H14A 3.0500 . . no
    Br2 HW2 2.45(8) . 1_455 no
    Br2 H4B 2.8600 . 1_455 no
    Br2 H4A 2.8100 . 2_666 no
    Br2 H6 3.1400 . 2_666 no
    Br2 H8 2.9900 . 2_566 no
    Br2 H19 2.9200 . 2_555 no
    Br2 H9 3.1900 . . no
    Br2 H12A 2.8900 . . no
    O1 Br2 3.333(5) . 1_655 no
    O1 C17 3.369(8) . 2_555 no
    O1 Br1 3.342(6) . . no
    O1 H12B 2.7400 . . no
    O1 H22B 2.9200 . 2_655 no
    O1 H11 2.8800 . . no
    O1 H18 2.9100 . 2_555 no
    O1 H17 2.6700 . 2_555 no
    N1 N2 2.177(5) . . no
    N2 N1 2.177(5) . . no
    N3 Br1 3.555(3) . 2_665 no
    N3 N4 2.176(5) . . no
    N4 N3 2.176(5) . . no
    N3 H12B 2.8000 . . no
    C1 C19 3.60(2) . 2_665 no
    C5 C9 3.473(6) . 2_666 no
    C8 C11 3.526(7) . 2_666 no
    C9 C5 3.473(6) . 2_666 no
    C11 C8 3.526(7) . 2_666 no
    C11 Br1 3.536(4) . . no
    C12 C21 3.300(6) . . no
    C14 Br1 3.696(4) . 2_665 no
    C15 C18 3.594(7) . 2_555 no
    C15 C19 3.538(6) . 2_555 no
    C16 C19 3.596(7) . 2_555 no
    C17 O1 3.369(8) . 2_555 no
    C18 C20 3.572(7) . 2_555 no
    C18 C15 3.594(7) . 2_555 no
    C19 C16 3.596(7) . 2_555 no
    C19 C15 3.538(6) . 2_555 no
    C19 C1 3.60(2) . 2_665 no
    C20 C18 3.572(7) . 2_555 no
    C21 Br1 3.550(5) . . no
    C21 C12 3.300(6) . . no
    C21 Br1 3.335(5) . 2_665 no
    C4 H6 3.0400 . . no
    C6 H4A 2.9100 . . no
    C9 H12A 2.9400 . . no
    C10 H13A 3.0300 . . no
    C12 H9 2.9900 . . no
    C13 H21 2.7300 . . no
    C14 H16 2.9800 . . no
    C16 H14A 2.9000 . . no
    C19 H22B 3.0400 . . no
    C19 H1C 2.8300 . 2_665 no
    C21 H12B 2.7500 . . no
    C21 H13B 2.7300 . . no
    C22 H19 3.0600 . . no
    HW1 H11 2.4900 . . no
    HW1 Br1 2.54(8) . . no
    HW1 H16 2.5800 . 1_655 no
    H1C C19 2.8300 . 2_665 no
    H2 H4B 2.3700 . . no
    HW2 Br2 2.45(8) . 1_655 no
    H4A H6 2.5200 . . no
    H4A C6 2.9100 . . no
    H4A Br2 2.8100 . 2_666 no
    H4B H2 2.3700 . . no
    H4B H11 2.5700 . . no
    H4B Br2 2.8600 . 1_655 no
    H6 Br2 3.1400 . 2_666 no
    H6 C4 3.0400 . . no
    H6 H4A 2.5200 . . no
    H8 Br2 2.9900 . 2_566 no
    H9 H12A 2.5700 . . no
    H9 C12 2.9900 . . no
    H9 Br2 3.1900 . . no
    H11 Br1 2.7600 . . no
    H11 H4B 2.5700 . . no
    H11 O1 2.8800 . . no
    H11 HW1 2.4900 . . no
    H11 H12B 2.5300 . . no
    H12A C9 2.9400 . . no
    H12A H9 2.5700 . . no
    H12A Br2 2.8900 . . no
    H12A H14A 2.4800 . . no
    H12B N3 2.8000 . . no
    H12B O1 2.7400 . . no
    H12B H18 2.5400 . 2_555 no
    H12B H21 2.5500 . . no
    H12B H11 2.5300 . . no
    H12B C21 2.7500 . . no
    H13A C10 3.0300 . . no
    H13B H21 2.2600 . . no
    H13B C21 2.7300 . . no
    H14A Br2 3.0500 . . no
    H14A C16 2.9000 . . no
    H14A H12A 2.4800 . . no
    H14A H16 2.5000 . . no
    H14B Br1 3.1400 . 2_665 no
    H16 C14 2.9800 . . no
    H16 Br1 3.0600 . 1_455 no
    H16 HW1 2.5800 . 1_455 no
    H16 H14A 2.5000 . . no
    H17 O1 2.6700 . 2_555 no
    H18 H12B 2.5400 . 2_555 no
    H18 O1 2.9100 . 2_555 no
    H19 C22 3.0600 . . no
    H19 Br2 2.9200 . 2_555 no
    H21 Br1 2.6500 . . no
    H21 C13 2.7300 . . no
    H21 H12B 2.5500 . . no
    H21 H13B 2.2600 . . no
    H21 H22A 2.4800 . . no
    H21 Br1 3.2000 . 2_665 no
    H22A H21 2.4800 . . no
    H22B C19 3.0400 . . no
    H22B H24 2.2700 . . no
    H22B O1 2.9200 . 2_655 no
    H24 H22B 2.2700 . . no
loop_
    _geom_angle_atom_site_label_1
    _geom_angle_atom_site_label_2
    _geom_angle_atom_site_label_3
    _geom_angle_site_symmetry_1
    _geom_angle_site_symmetry_2
    _geom_angle_site_symmetry_3
    _geom_angle
    _geom_angle_publ_flag
    HW1 O1 HW2 . . . 91(7) no
    C4 N1 C11 . . . 124.1(4) no
    C5 N1 C11 . . . 108.5(4) no
    C4 N1 C5 . . . 127.4(3) no
    C10 N2 C11 . . . 108.2(3) no
    C11 N2 C12 . . . 125.7(3) no
    C10 N2 C12 . . . 126.1(4) no
    C14 N3 C15 . . . 125.6(4) no
    C15 N3 C21 . . . 107.6(3) no
    C14 N3 C21 . . . 126.6(4) no
    C20 N4 C21 . . . 108.8(4) no
    C20 N4 C22 . . . 126.5(4) no
    C21 N4 C22 . . . 124.7(4) no
    C1 C2 C3 . . . 155(2) no
    C2 C3 C4 . . . 142.0(16) no
    N1 C4 C3 . . . 111.2(6) no
    N1 C5 C10 . . . 106.8(3) no
    C6 C5 C10 . . . 121.5(4) no
    N1 C5 C6 . . . 131.7(4) no
    C5 C6 C7 . . . 115.8(4) no
    C6 C7 C8 . . . 122.6(4) no
    C7 C8 C9 . . . 121.4(5) no
    C8 C9 C10 . . . 116.4(4) no
    N2 C10 C5 . . . 106.3(4) no
    C5 C10 C9 . . . 122.1(3) no
    N2 C10 C9 . . . 131.6(4) no
    N1 C11 N2 . . . 110.2(4) no
    N2 C12 C13 . . . 111.9(4) no
    C12 C13 C14 . . . 113.4(4) no
    N3 C14 C13 . . . 113.3(4) no
    N3 C15 C16 . . . 131.2(4) no
    C16 C15 C20 . . . 122.0(4) no
    N3 C15 C20 . . . 106.8(4) no
    C15 C16 C17 . . . 116.0(4) no
    C16 C17 C18 . . . 121.9(5) no
    C17 C18 C19 . . . 122.7(5) no
    C18 C19 C20 . . . 115.9(5) no
    N4 C20 C15 . . . 105.8(4) no
    N4 C20 C19 . . . 132.7(4) no
    C15 C20 C19 . . . 121.4(4) no
    N3 C21 N4 . . . 110.9(4) no
    N4 C22 C23 . . . 111.9(5) no
    C22 C23 C24 . . . 123.5(7) no
    C23 C24 C25 . . . 127.2(9) no
    C2 C1 H1A . . . 110.00 no
    C2 C1 H1B . . . 109.00 no
    H1A C1 H1B . . . 109.00 no
    H1A C1 H1C . . . 109.00 no
    H1B C1 H1C . . . 109.00 no
    C2 C1 H1C . . . 109.00 no
    C3 C2 H2 . . . 103.00 no
    C1 C2 H2 . . . 103.00 no
    C2 C3 H3 . . . 109.00 no
    C4 C3 H3 . . . 109.00 no
    N1 C4 H4A . . . 109.00 no
    N1 C4 H4B . . . 109.00 no
    C3 C4 H4B . . . 109.00 no
    H4A C4 H4B . . . 108.00 no
    C3 C4 H4A . . . 109.00 no
    C5 C6 H6 . . . 122.00 no
    C7 C6 H6 . . . 122.00 no
    C6 C7 H7 . . . 119.00 no
    C8 C7 H7 . . . 119.00 no
    C9 C8 H8 . . . 119.00 no
    C7 C8 H8 . . . 119.00 no
    C10 C9 H9 . . . 122.00 no
    C8 C9 H9 . . . 122.00 no
    N1 C11 H11 . . . 125.00 no
    N2 C11 H11 . . . 125.00 no
    N2 C12 H12A . . . 109.00 no
    N2 C12 H12B . . . 109.00 no
    C13 C12 H12B . . . 109.00 no
    H12A C12 H12B . . . 108.00 no
    C13 C12 H12A . . . 109.00 no
    C12 C13 H13A . . . 109.00 no
    C14 C13 H13A . . . 109.00 no
    C14 C13 H13B . . . 109.00 no
    C12 C13 H13B . . . 109.00 no
    H13A C13 H13B . . . 108.00 no
    N3 C14 H14B . . . 109.00 no
    C13 C14 H14A . . . 109.00 no
    C13 C14 H14B . . . 109.00 no
    H14A C14 H14B . . . 108.00 no
    N3 C14 H14A . . . 109.00 no
    C17 C16 H16 . . . 122.00 no
    C15 C16 H16 . . . 122.00 no
    C16 C17 H17 . . . 119.00 no
    C18 C17 H17 . . . 119.00 no
    C19 C18 H18 . . . 119.00 no
    C17 C18 H18 . . . 119.00 no
    C18 C19 H19 . . . 122.00 no
    C20 C19 H19 . . . 122.00 no
    N3 C21 H21 . . . 125.00 no
    N4 C21 H21 . . . 125.00 no
    N4 C22 H22B . . . 109.00 no
    C23 C22 H22A . . . 109.00 no
    C23 C22 H22B . . . 109.00 no
    H22A C22 H22B . . . 108.00 no
    N4 C22 H22A . . . 109.00 no
    C24 C23 H23 . . . 118.00 no
    C22 C23 H23 . . . 118.00 no
    C23 C24 H24 . . . 116.00 no
    C25 C24 H24 . . . 116.00 no
    C24 C25 H25B . . . 109.00 no
    C24 C25 H25C . . . 110.00 no
    C24 C25 H25A . . . 109.00 no
    H25A C25 H25C . . . 110.00 no
    H25B C25 H25C . . . 109.00 no
    H25A C25 H25B . . . 110.00 no
loop_
    _geom_torsion_atom_site_label_1
    _geom_torsion_atom_site_label_2
    _geom_torsion_atom_site_label_3
    _geom_torsion_atom_site_label_4
    _geom_torsion_site_symmetry_1
    _geom_torsion_site_symmetry_2
    _geom_torsion_site_symmetry_3
    _geom_torsion_site_symmetry_4
    _geom_torsion
    _geom_torsion_publ_flag
    C11 N1 C5 C10 . . . . -0.5(5) no
    C4 N1 C11 N2 . . . . 179.3(4) no
    C5 N1 C4 C3 . . . . -94.8(8) no
    C11 N1 C4 C3 . . . . 86.9(8) no
    C4 N1 C5 C6 . . . . 0.2(8) no
    C11 N1 C5 C6 . . . . 178.8(5) no
    C4 N1 C5 C10 . . . . -179.1(5) no
    C5 N1 C11 N2 . . . . 0.7(5) no
    C11 N2 C10 C9 . . . . -178.3(5) no
    C12 N2 C10 C9 . . . . 0.1(7) no
    C10 N2 C11 N1 . . . . -0.5(5) no
    C12 N2 C11 N1 . . . . -179.0(4) no
    C10 N2 C12 C13 . . . . 83.4(5) no
    C11 N2 C12 C13 . . . . -98.4(5) no
    C12 N2 C10 C5 . . . . 178.7(4) no
    C11 N2 C10 C5 . . . . 0.2(5) no
    C21 N3 C14 C13 . . . . -29.1(6) no
    C15 N3 C14 C13 . . . . 156.7(4) no
    C14 N3 C15 C16 . . . . -3.4(7) no
    C15 N3 C21 N4 . . . . -1.7(5) no
    C14 N3 C21 N4 . . . . -176.7(4) no
    C14 N3 C15 C20 . . . . 176.4(4) no
    C21 N3 C15 C20 . . . . 1.4(4) no
    C21 N3 C15 C16 . . . . -178.4(5) no
    C21 N4 C20 C15 . . . . -0.4(5) no
    C22 N4 C21 N3 . . . . -179.4(4) no
    C20 N4 C22 C23 . . . . 77.2(7) no
    C20 N4 C21 N3 . . . . 1.3(5) no
    C21 N4 C22 C23 . . . . -101.9(6) no
    C21 N4 C20 C19 . . . . -178.2(5) no
    C22 N4 C20 C19 . . . . 2.6(8) no
    C22 N4 C20 C15 . . . . -179.7(4) no
    C1 C2 C3 C4 . . . . 179(3) no
    C2 C3 C4 N1 . . . . -102.2(19) no
    C6 C5 C10 C9 . . . . -0.5(7) no
    C6 C5 C10 N2 . . . . -179.2(4) no
    C10 C5 C6 C7 . . . . -0.8(7) no
    N1 C5 C6 C7 . . . . -180.0(5) no
    N1 C5 C10 C9 . . . . 178.9(4) no
    N1 C5 C10 N2 . . . . 0.2(5) no
    C5 C6 C7 C8 . . . . 1.6(7) no
    C6 C7 C8 C9 . . . . -1.2(8) no
    C7 C8 C9 C10 . . . . -0.1(7) no
    C8 C9 C10 C5 . . . . 0.9(7) no
    C8 C9 C10 N2 . . . . 179.3(5) no
    N2 C12 C13 C14 . . . . -169.9(4) no
    C12 C13 C14 N3 . . . . -62.0(5) no
    N3 C15 C20 N4 . . . . -0.6(4) no
    N3 C15 C16 C17 . . . . -178.5(4) no
    C20 C15 C16 C17 . . . . 1.7(7) no
    C16 C15 C20 C19 . . . . -2.7(7) no
    N3 C15 C20 C19 . . . . 177.6(4) no
    C16 C15 C20 N4 . . . . 179.3(4) no
    C15 C16 C17 C18 . . . . -0.9(8) no
    C16 C17 C18 C19 . . . . 0.9(9) no
    C17 C18 C19 C20 . . . . -1.6(8) no
    C18 C19 C20 N4 . . . . 180.0(5) no
    C18 C19 C20 C15 . . . . 2.5(7) no
    N4 C22 C23 C24 . . . . -136.1(8) no
    C22 C23 C24 C25 . . . . -177.3(9) no
loop_
    _geom_hbond_atom_site_label_D
    _geom_hbond_atom_site_label_H
    _geom_hbond_atom_site_label_A
    _geom_hbond_site_symmetry_A
    _geom_hbond_distance_DH
    _geom_hbond_distance_HA
    _geom_hbond_distance_DA
    _geom_hbond_angle_DHA
    _geom_hbond_publ_flag
    O1 HW1 Br1 . 0.81(8) 2.54(8) 3.342(6) 171(8) yes
    O1 HW2 Br2 1_655 0.89(9) 2.45(8) 3.333(5) 171(7) yes
    C4 H4A Br2 2_666 0.97 2.81 3.773(4) 172 yes
    C4 H4B Br2 1_655 0.97 2.86 3.802(6) 164 yes
    C11 H11 Br1 . 0.93 2.76 3.536(4) 142 yes
    C12 H12A Br2 . 0.97 2.89 3.822(5) 161 yes
    C19 H19 Br2 2_555 0.93 2.92 3.816(5) 162 yes
    C21 H21 Br1 . 0.93 2.65 3.550(5) 162 yes
