# Supplementary material for: (E)-1,1′-Bis[(E)-but-2-en­yl]-3,3′-(propane-1,3-di­yl)bis­(1H-benzimidazol-3-ium) dibromide monohydrate
Source: Acta Crystallogr Sect E Struct Rep Online. 2008 Oct 18;64(Pt 11):o2136–7. doi: 10.1107/S160053680803095X (PMC2959630; doi:10.1107/S160053680803095X)
Supplement: Supplementary file 2 [file e-64-o2136-Isup2.hkl]

#
# h,k,l, Fc-squared, Fo-squared, sigma(Fo-squared) and status flag
#
data_I
_shelx_title ' NS47'
_shelx_refln_list_code          4
_shelx_F_calc_maximum      136.10
_exptl_crystal_F_000       576.00
_reflns_d_resolution_high  0.7639
 
loop_
 _symmetry_equiv_pos_as_xyz
 'x, y, z'
 '-x, -y, -z'
 
_cell_length_a     8.7989
_cell_length_b    11.1878
_cell_length_c    14.8813
_cell_angle_alpha 106.381
_cell_angle_beta   96.490
_cell_angle_gamma 106.227
 
_shelx_F_squared_multiplier     1.000
 
loop_
 _refln_index_h
 _refln_index_k
 _refln_index_l
 _refln_F_squared_calc
 _refln_F_squared_meas
 _refln_F_squared_sigma
 _refln_observed_status
   1   0   0      223.65      266.63     23.34 o
   2   0   0      144.15      176.94     66.36 o
   3   0   0    10808.31    10841.63    472.66 o
   4   0   0      171.34      198.43     21.73 o
   5   0   0     1406.77     1416.72    112.88 o
   6   0   0        2.40        4.54     13.30 o
   7   0   0        0.33       10.78     14.74 o
   8   0   0       98.14      107.32     10.57 o
   9   0   0      406.35      415.63     16.25 o
  10   0   0       22.22       31.33     10.54 o
 -11   1   0        0.39        6.57     11.29 o
 -10   1   0        6.84       -2.53     11.77 o
  -9   1   0      383.86      340.62     26.53 o
  -8   1   0        0.18       -1.56     10.23 o
  -7   1   0      466.35      471.52     18.36 o
  -6   1   0      526.15      527.01     40.70 o
  -5   1   0      497.65      544.32     23.30 o
  -4   1   0     2746.13     2609.13     61.89 o
  -3   1   0     7491.54     8087.78    125.11 o
  -2   1   0       42.36       92.38     41.54 o
  -1   1   0     4117.57     4499.22     38.08 o
   1   1   0      262.32      318.97     15.93 o
   2   1   0     5139.20     5210.73    236.67 o
   3   1   0        0.86      -24.77     13.57 o
   4   1   0       35.37       34.90     28.10 o
   5   1   0     5614.70     5413.62    467.36 o
   6   1   0       91.67       82.65     13.20 o
   7   1   0        6.50       16.79     10.34 o
   8   1   0      202.49      241.92      9.97 o
   9   1   0       72.93      102.02     17.47 o
  10   1   0        3.52        8.17     10.19 o
 -11   2   0       62.13       47.50     13.99 o
 -10   2   0       96.57      101.34     20.42 o
  -9   2   0        4.55        7.13     10.90 o
  -8   2   0      149.02      145.76     11.71 o
  -7   2   0     1303.82     1275.29     57.75 o
  -6   2   0     1027.49     1085.83     54.48 o
  -5   2   0       45.32       49.15     12.22 o
  -4   2   0     3847.86     4148.78     36.98 o
  -3   2   0      511.83      468.70     16.11 o
  -2   2   0    16171.45    10375.17   5751.83 o
  -1   2   0     2940.81     3169.10     25.15 o
   0   2   0        1.25        8.99     14.84 o
   1   2   0     7590.87     6960.59    147.53 o
   2   2   0     3521.88     3147.05    161.56 o
   3   2   0       47.68       59.08     29.66 o
   4   2   0      424.80      436.09     44.05 o
   5   2   0     2247.02     2236.61    179.00 o
   6   2   0       25.05       22.09     10.71 o
   7   2   0        5.41      -16.36     10.49 o
   8   2   0        8.10       -8.22      9.12 o
   9   2   0       14.00        8.34      9.59 o
  10   2   0       87.14      104.33      9.70 o
 -11   3   0      119.15      115.34     13.64 o
 -10   3   0      242.34      209.38     12.60 o
  -9   3   0        0.79       19.93     12.22 o
  -8   3   0      163.05      170.16     37.40 o
  -7   3   0     1373.40     1322.09     77.54 o
  -6   3   0      852.41      805.68     40.24 o
  -5   3   0      960.78      933.08     17.17 o
  -4   3   0      104.77       68.91     13.91 o
  -3   3   0     4969.44     5197.30     53.08 o
  -2   3   0     6838.51     7498.75    173.24 o
  -1   3   0     5538.14     5181.73     34.72 o
   0   3   0       67.22      108.92     14.41 o
   1   3   0     3574.20     3399.58     45.14 o
   2   3   0      416.54      364.82     11.56 o
   3   3   0     1927.27     1886.97    156.43 o
   4   3   0       89.19      120.03     11.80 o
   5   3   0      265.23      282.60     22.25 o
   6   3   0      758.68      721.72     70.87 o
   7   3   0      176.74      200.06     39.63 o
   8   3   0       15.52       22.82      9.24 o
   9   3   0       18.30       26.55      8.86 o
 -11   4   0       35.69       32.90     18.98 o
 -10   4   0       18.47       48.93     30.95 o
  -9   4   0      396.11      399.74     12.99 o
  -8   4   0       44.63       59.54     13.73 o
  -7   4   0      281.53      278.02     14.75 o
  -6   4   0     1916.55     1979.10     18.33 o
  -5   4   0     2691.25     2941.34     55.96 o
  -4   4   0      403.12      434.82     13.94 o
  -3   4   0      292.58      342.72     14.22 o
  -2   4   0     2152.48     1941.77     18.02 o
  -1   4   0      351.89      369.55     20.75 o
   0   4   0     1975.91     1887.28     95.80 o
   1   4   0      605.34      501.67     11.77 o
   2   4   0      615.92      628.92     15.52 o
   3   4   0     1884.46     1739.35    106.43 o
   4   4   0      980.86      982.96     90.18 o
   5   4   0       94.34       83.97     10.27 o
   6   4   0      965.29      955.42    101.66 o
   7   4   0       89.81      115.92     16.02 o
   8   4   0       68.03       61.30      9.14 o
   9   4   0        7.24       11.97     18.20 o
 -11   5   0        1.50       -5.35     11.93 o
 -10   5   0       56.54       74.84     10.90 o
  -9   5   0      816.43      802.35     49.31 o
  -8   5   0      200.37      191.20     14.04 o
  -7   5   0      232.74      258.41     13.73 o
  -6   5   0      620.07      669.96     14.62 o
  -5   5   0      161.56      169.10     13.35 o
  -4   5   0      639.94      679.79     15.13 o
  -3   5   0        0.12       15.85     22.40 o
  -2   5   0      164.48      143.82     11.92 o
  -1   5   0     2570.34     2473.77    192.61 o
   0   5   0     1410.95     1243.35     76.09 o
   1   5   0       26.81       72.42     16.82 o
   2   5   0      353.59      274.39     11.68 o
   3   5   0     1200.05     1041.92     53.99 o
   4   5   0       70.69       74.71     16.66 o
   5   5   0      498.09      475.89     26.13 o
   6   5   0       21.96        8.61     12.88 o
   7   5   0        0.30        3.68     21.06 o
   8   5   0       97.43       84.93      8.52 o
 -11   6   0        4.37       29.99     18.74 o
 -10   6   0       56.84       62.47     13.45 o
  -9   6   0      272.53      302.00     17.19 o
  -8   6   0      234.50      244.09     18.18 o
  -7   6   0      175.01      193.28     13.27 o
  -6   6   0       22.40       32.42     20.27 o
  -5   6   0     1044.47     1148.95     26.22 o
  -4   6   0     2400.30     2349.01     60.74 o
  -3   6   0      137.99      155.66     11.85 o
  -2   6   0      123.10      100.00     11.58 o
  -1   6   0     1954.66     1795.31    126.63 o
   0   6   0      730.50      721.68     33.33 o
   1   6   0       63.96       47.54     10.26 o
   2   6   0       14.92       33.98     10.77 o
   3   6   0       72.51       68.80     21.30 o
   4   6   0      358.08      387.25     37.85 o
   5   6   0      285.74      261.73     11.37 o
   6   6   0        2.72        9.55      9.83 o
   7   6   0       16.76       15.73     12.15 o
   8   6   0       40.16       51.00     10.08 o
 -11   7   0       53.96       62.91     15.08 o
 -10   7   0        2.58       26.70     28.01 o
  -9   7   0        2.71        9.23     13.24 o
  -8   7   0      354.96      367.49     14.07 o
  -7   7   0      115.86      129.46     14.28 o
  -6   7   0      108.12       84.49     13.42 o
  -5   7   0      779.63      858.20     15.56 o
  -4   7   0     1433.70     1374.65     45.31 o
  -3   7   0       26.81       30.33     13.00 o
  -2   7   0      116.21       82.24     11.62 o
  -1   7   0       22.35       42.67     13.42 o
   0   7   0      175.72      187.47     11.76 o
   1   7   0     1194.68     1158.34     44.49 o
   2   7   0       36.67       50.15     11.15 o
   3   7   0       13.52       38.91     10.84 o
   4   7   0      172.54      161.42     12.53 o
   5   7   0       86.85      129.83     21.13 o
   6   7   0        3.57       -2.53     17.55 o
   7   7   0        1.33       -5.47      9.98 o
 -10   8   0       22.17       35.29     30.57 o
  -9   8   0        9.38       10.89     12.88 o
  -8   8   0      374.22      356.06     13.09 o
  -7   8   0        0.82       19.28     12.52 o
  -6   8   0      234.94      275.79     22.37 o
  -5   8   0       19.01       20.22     10.77 o
  -4   8   0       29.10       26.57      9.53 o
  -3   8   0      781.71      773.89     13.79 o
  -2   8   0      315.65      297.78     11.26 o
  -1   8   0        3.19        5.77     11.76 o
   0   8   0      293.99      277.43     11.03 o
   1   8   0      643.93      625.54     47.15 o
   2   8   0       27.77       41.38     38.21 o
   3   8   0       86.01       94.83     26.01 o
   4   8   0        1.08        2.97     12.01 o
   5   8   0        1.68       37.43     10.70 o
   6   8   0       47.61       40.30     14.07 o
 -10   9   0        4.04      -10.74     16.01 o
  -9   9   0        8.25        5.98     13.87 o
  -8   9   0      173.44      210.14     19.27 o
  -7   9   0       75.82       78.92     15.39 o
  -6   9   0      525.09      504.64     17.78 o
  -5   9   0       83.15       68.20     11.49 o
  -4   9   0        0.61       20.62     21.16 o
  -3   9   0      886.27      791.31     29.84 o
  -2   9   0      105.90       62.76     10.85 o
  -1   9   0        1.98        1.14     11.57 o
   0   9   0        6.01      -23.54     17.35 o
   1   9   0       50.74       33.11     13.95 o
   2   9   0        2.80        0.63     19.99 o
   3   9   0      107.76      128.83     12.40 o
   4   9   0        7.93       34.21     11.69 o
   5   9   0        0.68       -7.03     21.95 o
 -10  10   0       40.98       29.31     17.09 o
  -9  10   0       69.92       62.92     10.96 o
  -8  10   0       12.57       33.67     20.64 o
  -7  10   0       16.61       15.44     10.17 o
  -6  10   0      149.49      140.64     10.93 o
  -5  10   0       15.78       28.02     10.62 o
  -4  10   0       68.38       80.68      8.50 o
  -3  10   0        1.22       16.27     11.38 o
  -2  10   0      167.05      147.86     16.52 o
  -1  10   0      239.89      261.27     30.39 o
   0  10   0       79.84       73.34     14.19 o
   1  10   0        2.63       13.12     11.31 o
   2  10   0       48.04       33.52     11.27 o
   3  10   0        8.33       22.06     11.12 o
   4  10   0        4.92       29.72     29.45 o
  -9  11   0       17.62       26.64     12.71 o
  -8  11   0        2.81      -21.21     12.01 o
  -7  11   0        7.41       25.60     10.40 o
  -6  11   0        2.74        6.39      9.83 o
  -5  11   0       25.42       45.70      9.68 o
  -4  11   0       29.88       39.16      8.64 o
  -3  11   0        0.43      -14.00     11.28 o
  -2  11   0        2.52        7.54      9.31 o
  -1  11   0       35.42       27.24     10.77 o
   0  11   0       12.79       22.06     11.23 o
   1  11   0        7.64       11.71      9.92 o
   2  11   0       26.20       21.48     10.94 o
   3  11   0       19.02       13.22     19.74 o
  -8  12   0       29.74       30.25     11.96 o
  -7  12   0        4.93       -9.05     11.00 o
  -6  12   0       43.64       49.33      9.61 o
  -5  12   0       33.87       44.18      9.41 o
  -4  12   0       36.43       51.58      8.40 o
  -3  12   0        3.06       20.60      8.79 o
  -2  12   0        4.63        1.83     10.15 o
  -1  12   0        1.19       13.21     13.46 o
   0  12   0        7.99       45.74     10.49 o
   1  12   0       34.65       30.15      9.89 o
   2  12   0        1.99      -10.95     12.20 o
  -7  13   0        2.68       13.24     11.16 o
  -6  13   0        0.04        4.24      9.98 o
  -5  13   0        1.08       15.85      8.68 o
  -4  13   0        0.27       -4.43     10.43 o
  -3  13   0        9.19        3.21      9.25 o
  -2  13   0        1.39       20.31     10.66 o
  -1  13   0        2.06        3.74      7.27 o
   0  13   0        1.09       -0.25     14.44 o
  -4  14   0       15.51       21.47     11.04 o
  -3  14   0        3.66       26.88      9.90 o
   2 -14   1       10.45      -16.78     11.00 o
   3 -14   1        1.53       22.50      9.55 o
   4 -14   1        0.02        4.36      7.89 o
   5 -14   1        0.09        1.46     10.66 o
  -1 -13   1        8.12       -5.61     10.89 o
   0 -13   1        1.40       40.88     10.71 o
   1 -13   1        0.86       14.78     21.64 o
   2 -13   1        7.92       13.43     17.38 o
   3 -13   1        3.87      -21.85     10.92 o
   4 -13   1        7.83        5.52      8.30 o
   5 -13   1        0.45      -14.05      9.30 o
   6 -13   1       17.88       24.35      9.64 o
   7 -13   1       38.46       39.42      9.58 o
  -2 -12   1        2.64       -1.81     15.58 o
  -1 -12   1        0.26       32.31     12.21 o
   0 -12   1       16.37       24.77     30.31 o
   1 -12   1       22.11       23.30     13.42 o
   2 -12   1        0.71        0.88     10.49 o
   3 -12   1       86.95       65.95     11.09 o
   4 -12   1       98.11      115.83     12.50 o
   5 -12   1       26.87       18.18      8.52 o
   6 -12   1        0.37       -1.18     10.15 o
   7 -12   1       38.54       27.08     19.09 o
   8 -12   1       33.50       18.05     12.75 o
  -4 -11   1       11.63       32.29     10.58 o
  -3 -11   1        2.46      -12.11     14.95 o
  -2 -11   1        4.90      -21.98     11.24 o
  -1 -11   1        0.97        6.99     39.33 o
   0 -11   1       46.85       73.19     12.79 o
   1 -11   1       43.34       53.80     14.01 o
   2 -11   1       10.77       20.44      9.73 o
   3 -11   1       70.82       82.02     34.86 o
   4 -11   1       52.91       58.29      9.65 o
   5 -11   1       50.71       63.55     15.90 o
   6 -11   1       32.63       37.50     10.23 o
   7 -11   1       20.01       18.65     11.24 o
   8 -11   1       55.84       41.46     11.65 o
   9 -11   1       36.62       18.98     16.64 o
  -5 -10   1        0.35       -7.20     11.90 o
  -4 -10   1       33.07       78.41      9.93 o
  -3 -10   1       12.98       24.35     37.95 o
  -2 -10   1        2.80       -4.66     19.42 o
  -1 -10   1       30.34       26.31     26.36 o
   0 -10   1        1.67       -5.65     11.47 o
   1 -10   1      176.53      198.43     14.31 o
   2 -10   1      220.94      207.06     11.44 o
   3 -10   1       41.00       48.57     10.44 o
   4 -10   1       23.64       25.16      9.54 o
   5 -10   1      282.35      326.90     10.60 o
   6 -10   1       33.98       36.27     10.00 o
   7 -10   1        2.11       -7.61     11.91 o
   8 -10   1       75.11       59.38     20.13 o
   9 -10   1       13.99       20.50     21.69 o
  10 -10   1       48.98       28.13     15.61 o
  -6  -9   1        2.51       -1.41     12.16 o
  -5  -9   1        1.21       10.12     27.34 o
  -4  -9   1       69.28       80.34     11.99 o
  -3  -9   1        1.36       42.38     20.83 o
  -2  -9   1       71.45       95.07     11.11 o
  -1  -9   1       13.27       25.85     10.92 o
   0  -9   1        9.99       22.60      9.98 o
   1  -9   1      687.97      667.22     40.22 o
   2  -9   1      134.19      118.18     14.19 o
   3  -9   1        0.54       -3.36     12.36 o
   4  -9   1       18.93       39.70     12.54 o
   5  -9   1      245.15      238.30     13.28 o
   6  -9   1       76.93       87.43     10.37 o
   7  -9   1      111.14      113.50     13.48 o
   8  -9   1       37.65       38.52     12.00 o
   9  -9   1        0.72        9.52     14.51 o
  10  -9   1      158.01      200.36     11.97 o
  -6  -8   1       11.37       21.68     22.26 o
  -5  -8   1       69.01       50.72     11.71 o
  -4  -8   1        2.03       -0.83     10.79 o
  -3  -8   1       99.91       86.78     24.74 o
  -2  -8   1      668.38      671.33     13.50 o
  -1  -8   1        3.76        2.77     10.25 o
   0  -8   1       73.51       80.00     25.59 o
   1  -8   1      818.60      835.51     60.23 o
   2  -8   1       75.84       78.34     10.86 o
   3  -8   1      155.27      161.60     12.14 o
   4  -8   1      144.58      149.33     20.58 o
   5  -8   1       45.21       68.15     13.74 o
   6  -8   1      425.67      433.74     13.36 o
   7  -8   1      618.46      653.97     41.44 o
   8  -8   1       18.58       47.19     17.98 o
   9  -8   1       26.22       19.95     10.78 o
  10  -8   1       93.33       68.12     12.27 o
  -7  -7   1        3.34       29.87     11.00 o
  -6  -7   1       58.19       80.97      9.92 o
  -5  -7   1      147.94      160.57     19.49 o
  -4  -7   1       10.25       14.18     25.00 o
  -3  -7   1       31.58       31.34     15.38 o
  -2  -7   1      374.17      378.39     12.12 o
  -1  -7   1      490.70      471.63     27.32 o
   0  -7   1      588.73      557.33     47.71 o
   1  -7   1       28.80       61.54     13.08 o
   2  -7   1      615.11      581.32     11.98 o
   3  -7   1      822.97      749.83     20.74 o
   4  -7   1       14.69       11.15     12.15 o
   5  -7   1       85.78       94.32     11.80 o
   6  -7   1      553.82      519.29     13.38 o
   7  -7   1       94.47       91.68     14.00 o
   8  -7   1       47.71       52.24     20.11 o
   9  -7   1       24.89        4.48     12.13 o
  10  -7   1        0.09       20.32     17.30 o
  11  -7   1       22.61       45.88     28.96 o
  -8  -6   1        7.94       25.39     17.71 o
  -7  -6   1        1.72        6.20     11.18 o
  -6  -6   1       65.52       71.08     30.77 o
  -5  -6   1       16.14       10.70     11.06 o
  -4  -6   1      226.27      238.26     12.71 o
  -3  -6   1       34.33       49.20     11.23 o
  -2  -6   1       20.01       25.08     12.34 o
  -1  -6   1     1683.70     1573.12     96.22 o
   0  -6   1      140.93      164.81     12.87 o
   1  -6   1      119.22      140.57     13.79 o
   2  -6   1      968.62      879.05     12.15 o
   3  -6   1     1500.10     1331.95     14.01 o
   4  -6   1      610.79      660.28     12.61 o
   5  -6   1      235.16      247.30     12.30 o
   6  -6   1        5.01        6.50     11.87 o
   7  -6   1      721.17      696.25     22.86 o
   8  -6   1      527.70      496.39     21.88 o
   9  -6   1      116.59       84.15     13.77 o
  10  -6   1       16.70       48.27     35.48 o
  11  -6   1       68.38       57.36     13.57 o
  -8  -5   1        6.35        5.58     12.53 o
  -7  -5   1       45.28       61.14     27.29 o
  -6  -5   1       18.72       28.64     12.06 o
  -5  -5   1      513.49      483.65     53.17 o
  -4  -5   1      910.77      856.58     21.59 o
  -3  -5   1      117.68      140.13     21.83 o
  -2  -5   1       15.09       19.49     12.48 o
  -1  -5   1     3172.91     2830.85     60.77 o
   0  -5   1      449.58      431.99     65.00 o
   1  -5   1     2139.40     2026.13     81.72 o
   2  -5   1      771.38      695.08     12.49 o
   3  -5   1        1.71       23.77     14.69 o
   4  -5   1     4656.06     4849.02    144.55 o
   5  -5   1      373.76      308.05     13.60 o
   6  -5   1       38.57       44.43     24.92 o
   7  -5   1      397.90      387.37     14.11 o
   8  -5   1      223.14      208.43     13.99 o
   9  -5   1       15.23        9.38     20.64 o
  10  -5   1       15.29       35.74     15.98 o
  11  -5   1       22.09       24.88     11.97 o
  -9  -4   1        5.54       -7.09     13.73 o
  -8  -4   1      278.81      295.03     47.89 o
  -7  -4   1       95.64      111.70     17.88 o
  -6  -4   1       23.83       18.75     12.37 o
  -5  -4   1      157.48      149.00     10.76 o
  -4  -4   1       46.10       54.21     11.26 o
  -3  -4   1      362.76      354.95     38.01 o
  -2  -4   1      168.19      144.93     12.86 o
  -1  -4   1        2.03       -1.34     11.96 o
   0  -4   1     2993.84     2770.33     84.81 o
   1  -4   1     7314.70     6614.41     33.12 o
   2  -4   1       14.76        3.13     11.94 o
   3  -4   1      397.68      416.51     14.59 o
   4  -4   1     3724.45     3680.28     28.53 o
   5  -4   1        7.80       20.89     11.85 o
   6  -4   1      812.20      812.21     14.54 o
   7  -4   1        0.25       12.89     12.04 o
   8  -4   1      201.28      227.63     11.79 o
   9  -4   1      687.19      691.72     60.31 o
  10  -4   1      161.48      134.00     11.45 o
  11  -4   1        3.49        5.96     11.99 o
  -9  -3   1        7.70        5.87     14.03 o
  -8  -3   1      192.94      214.77     15.18 o
  -7  -3   1        1.70        6.70     12.48 o
  -6  -3   1       19.35       31.75     16.77 o
  -5  -3   1       86.53       81.66     12.53 o
  -4  -3   1       34.37       50.07     11.44 o
  -3  -3   1     8553.82     8060.66    588.60 o
  -2  -3   1     2439.20     2357.40     54.62 o
  -1  -3   1     2696.75     2507.04     54.74 o
   0  -3   1    17385.45    15628.98    143.21 o
   1  -3   1     1333.01     1172.66     17.55 o
   2  -3   1     1531.43     1673.00     59.22 o
   3  -3   1      233.03      249.33     12.45 o
   4  -3   1       63.11      108.99     15.41 o
   5  -3   1      672.70      703.47     26.54 o
   6  -3   1     2841.60     2792.94    108.00 o
   7  -3   1      587.88      611.10     15.59 o
   8  -3   1       25.67        3.77     13.25 o
   9  -3   1      311.75      314.13     13.48 o
  10  -3   1       51.93       44.38     13.81 o
  11  -3   1       15.88      -12.09     13.72 o
 -10  -2   1       56.98       64.94     11.63 o
  -9  -2   1       61.30       88.39     18.68 o
  -8  -2   1        1.46        3.33     13.60 o
  -7  -2   1      435.03      425.88     64.66 o
  -6  -2   1      861.48      854.63     89.42 o
  -5  -2   1        0.51       26.07     11.20 o
  -4  -2   1       34.85       24.00     10.36 o
  -3  -2   1     4615.50     4639.38    262.42 o
  -2  -2   1      389.32      347.04     25.00 o
  -1  -2   1      705.89      691.69     17.59 o
   0  -2   1      188.66      221.19     18.03 o
   1  -2   1       11.18       17.97     15.60 o
   2  -2   1     5173.98     5644.65     35.26 o
   3  -2   1     3072.03     3118.50     32.51 o
   4  -2   1     2185.05     2282.40     20.63 o
   5  -2   1      759.73      701.68     19.12 o
   6  -2   1     1238.01     1270.31     29.74 o
   7  -2   1        4.02       -2.78     12.30 o
   8  -2   1       27.64       11.57     16.71 o
   9  -2   1       40.03       51.61     11.90 o
  10  -2   1       26.36       34.94     22.90 o
  11  -2   1       76.56       60.95     12.31 o
 -10  -1   1      118.19      116.68     14.62 o
  -9  -1   1      101.04      124.39      9.50 o
  -8  -1   1        0.89      -10.05     12.03 o
  -7  -1   1      858.10      821.51     84.82 o
  -6  -1   1      824.90      785.72     72.48 o
  -5  -1   1     1179.34     1110.12     90.19 o
  -4  -1   1      111.60      110.62     12.35 o
  -3  -1   1     1351.22     1339.04     87.75 o
  -2  -1   1     7662.96     6314.14   3321.37 o
  -1  -1   1     1874.71     1836.83     23.99 o
   1  -1   1     1322.40     1404.52     20.76 o
   2  -1   1     6272.16     6669.28    117.04 o
   3  -1   1     1039.36      928.91     14.00 o
   4  -1   1      314.25      331.93     11.21 o
   5  -1   1      116.23      140.65     10.02 o
   6  -1   1       31.72       30.22      9.62 o
   7  -1   1     1163.99     1162.29     74.48 o
   8  -1   1      120.55      130.45     11.48 o
   9  -1   1        5.97       19.51     11.80 o
  10  -1   1      171.46      188.04     14.72 o
 -10   0   1      121.99      110.35     19.03 o
  -9   0   1        0.17       10.61     10.33 o
  -8   0   1      211.55      217.59     16.33 o
  -7   0   1      960.40      853.97     92.50 o
  -6   0   1      285.05      275.44     37.50 o
  -5   0   1     2850.07     2770.02    187.22 o
  -4   0   1     2474.89     2550.63    156.86 o
  -3   0   1     1390.43     1406.27     54.67 o
  -2   0   1     3784.76     4202.60    158.49 o
  -1   0   1      873.20     1149.78     27.15 o
   1   0   1     5451.47     5753.42     70.18 o
   2   0   1    13505.56    13396.83    385.33 o
   3   0   1      749.97      691.35     25.87 o
   4   0   1     4879.14     4928.07    334.50 o
   5   0   1      372.47      372.09      9.62 o
   6   0   1      231.70      266.51     12.39 o
   7   0   1     1486.39     1509.24     70.73 o
   8   0   1       89.58       98.71     10.18 o
   9   0   1       71.24       70.43     10.07 o
  10   0   1        7.19       -0.91     29.67 o
 -11   1   1       18.93       31.83     11.08 o
 -10   1   1       39.36       46.41     10.88 o
  -9   1   1      322.74      314.27     28.19 o
  -8   1   1     1880.48     1817.04    113.90 o
  -7   1   1      189.37      198.12     14.81 o
  -6   1   1      480.58      464.53     32.40 o
  -5   1   1     3859.95     3831.58    204.66 o
  -4   1   1      673.26      756.82     25.53 o
  -3   1   1     1232.02     1100.60     34.77 o
  -2   1   1     7172.60     7590.32     75.14 o
  -1   1   1      134.21      168.76     15.69 o
   0   1   1      177.25      199.14     14.04 o
   1   1   1     1294.90     1398.15     40.25 o
   2   1   1     1392.12     1520.87     74.22 o
   3   1   1      695.98      631.34     39.34 o
   4   1   1     1698.54     1576.17    133.19 o
   5   1   1        4.21        3.35     11.79 o
   6   1   1       14.57       14.93      9.56 o
   7   1   1      621.84      613.14     23.93 o
   8   1   1      108.42      115.98     11.11 o
   9   1   1      158.08      130.39     16.89 o
  10   1   1        4.94       22.90     10.94 o
 -11   2   1       20.96       25.02     28.35 o
 -10   2   1        7.14       23.56     24.31 o
  -9   2   1      274.69      270.61     10.44 o
  -8   2   1      501.25      470.64     19.39 o
  -7   2   1       16.35       23.44     11.39 o
  -6   2   1      258.96      261.96     12.39 o
  -5   2   1       23.82       49.92     13.33 o
  -4   2   1     1634.98     1554.08     16.65 o
  -3   2   1    10214.90    10523.25     35.91 o
  -2   2   1      177.38      189.78     13.38 o
  -1   2   1     4256.44     4423.39    119.95 o
   0   2   1    17983.87    16824.49    191.71 o
   1   2   1      654.97      530.41     14.01 o
   2   2   1      791.29      790.94     37.90 o
   3   2   1     1549.50     1647.80    116.09 o
   4   2   1      202.86      278.18     27.75 o
   5   2   1     1726.58     1679.26    155.44 o
   6   2   1      451.67      415.49     42.67 o
   7   2   1        3.94        2.28      9.13 o
   8   2   1      174.14      198.21     12.83 o
   9   2   1       43.62       56.85     23.55 o
  10   2   1        0.04       -9.29     15.59 o
 -11   3   1        5.87        3.46     10.97 o
 -10   3   1       13.63        1.79     21.45 o
  -9   3   1       51.12       67.32     19.06 o
  -8   3   1      171.36      152.35     13.02 o
  -7   3   1     1109.57     1114.40     84.66 o
  -6   3   1      239.39      223.89     13.85 o
  -5   3   1      371.56      378.33     15.79 o
  -4   3   1     3707.32     3631.88     22.21 o
  -3   3   1     2748.56     2850.45     19.66 o
  -2   3   1      149.16      154.13     12.39 o
  -1   3   1      405.35      458.37     15.31 o
   0   3   1     1619.99     1499.92     51.71 o
   1   3   1      109.84      106.36     17.94 o
   2   3   1     4456.92     4189.89    234.42 o
   3   3   1      459.17      517.69     33.54 o
   4   3   1     1190.90     1109.48     78.08 o
   5   3   1     1724.43     1762.80    197.03 o
   6   3   1       99.05       90.65     10.46 o
   7   3   1       35.48       17.04     14.58 o
   8   3   1       40.39       59.23      9.69 o
   9   3   1        1.86       11.96     12.73 o
 -11   4   1      127.38      114.50     12.20 o
 -10   4   1      120.86      117.48     12.70 o
  -9   4   1       13.95       -2.94     13.49 o
  -8   4   1      373.23      357.60     19.50 o
  -7   4   1     1692.52     1695.83     67.27 o
  -6   4   1       93.08      106.57     14.69 o
  -5   4   1      211.94      199.75     13.22 o
  -4   4   1      265.33      315.90     14.51 o
  -3   4   1      325.81      398.51     12.63 o
  -2   4   1     4712.67     4341.45    121.39 o
  -1   4   1      534.33      481.08     34.30 o
   0   4   1       10.60        3.76     11.64 o
   1   4   1     4248.49     3942.98     17.58 o
   2   4   1     3383.96     3159.30     82.64 o
   3   4   1      107.83      118.96     11.25 o
   4   4   1       14.63       30.81     11.50 o
   5   4   1       59.93       89.42     12.60 o
   6   4   1       72.36       83.09     11.41 o
   7   4   1      146.29      130.17     17.82 o
   8   4   1        3.18       -3.08      9.45 o
   9   4   1       28.12       29.01     13.02 o
 -11   5   1      219.04      218.74     33.10 o
 -10   5   1      122.43      123.60     13.19 o
  -9   5   1      141.31      166.96     17.97 o
  -8   5   1        0.37        0.40     13.67 o
  -7   5   1      108.17      130.80     14.07 o
  -6   5   1      986.41      961.68     42.22 o
  -5   5   1     1761.22     1574.77     23.45 o
  -4   5   1      208.30      220.00     12.35 o
  -3   5   1     1952.86     2004.56     40.94 o
  -2   5   1     9102.85     8668.21     59.31 o
  -1   5   1       91.99       81.49     12.46 o
   0   5   1      329.15      350.40     20.02 o
   1   5   1      803.67      759.10     26.20 o
   2   5   1       18.42        8.26     15.82 o
   3   5   1     1035.93     1002.91     38.57 o
   4   5   1       73.33       87.89     12.71 o
   5   5   1      107.69      123.99     10.18 o
   6   5   1      218.30      212.56     11.21 o
   7   5   1      119.89      130.27      9.11 o
   8   5   1        2.44       12.16     13.56 o
 -11   6   1       34.24       15.56     12.79 o
 -10   6   1        0.06       59.21     24.13 o
  -9   6   1      399.68      413.64     34.96 o
  -8   6   1       10.84        6.52     13.54 o
  -7   6   1      175.62      174.03     18.84 o
  -6   6   1      983.00     1016.40     15.59 o
  -5   6   1     1022.10     1124.71     13.39 o
  -4   6   1      563.36      583.11     17.50 o
  -3   6   1      185.07      216.72     10.18 o
  -2   6   1      930.87      773.15     12.17 o
  -1   6   1       56.90       73.72     13.30 o
   0   6   1     2201.39     2139.38    125.08 o
   1   6   1      348.00      400.50     20.34 o
   2   6   1       13.72        1.74     10.98 o
   3   6   1     1130.69     1165.29     24.18 o
   4   6   1      152.39      176.75     20.42 o
   5   6   1       17.50       54.84     43.38 o
   6   6   1       58.83       63.95     10.85 o
   7   6   1        0.96       10.89     10.60 o
 -11   7   1        0.08       -0.03     11.51 o
 -10   7   1       22.00       26.12     10.89 o
  -9   7   1      461.15      473.89     14.19 o
  -8   7   1      128.68      161.19     31.44 o
  -7   7   1       43.07       50.39     13.66 o
  -6   7   1      336.68      426.58     13.52 o
  -5   7   1        0.37       -8.28     16.69 o
  -4   7   1     1876.02     1902.93     64.24 o
  -3   7   1      210.66      201.50     13.77 o
  -2   7   1       26.12       24.06     12.60 o
  -1   7   1      653.91      593.84     77.19 o
   0   7   1      465.62      392.92     46.87 o
   1   7   1       50.98       53.57     11.62 o
   2   7   1       45.26       26.05     29.57 o
   3   7   1       99.15      111.31     10.77 o
   4   7   1       15.40       32.28     20.22 o
   5   7   1       35.16       54.47     16.24 o
   6   7   1        1.69       12.93     26.63 o
   7   7   1        0.80       -9.63      9.51 o
 -10   8   1        0.16        4.72     11.78 o
  -9   8   1       58.51       67.29     13.40 o
  -8   8   1       82.04       94.56     11.90 o
  -7   8   1      269.76      265.26     20.57 o
  -6   8   1       39.14       53.22     15.64 o
  -5   8   1      332.53      352.96     11.66 o
  -4   8   1      879.43      861.50     36.31 o
  -3   8   1      238.32      220.72     23.90 o
  -2   8   1       37.03       45.53     11.86 o
  -1   8   1      221.53      214.06     28.82 o
   0   8   1       68.73       57.69     14.17 o
   1   8   1      344.81      365.37     15.01 o
   2   8   1       10.76       26.47     12.46 o
   3   8   1        1.14      -10.53     11.02 o
   4   8   1       61.52       68.14     11.16 o
   5   8   1       47.17       55.44      9.81 o
   6   8   1        8.94        8.95      7.56 o
 -10   9   1        4.26       -1.55     13.21 o
  -9   9   1        8.10        6.67     21.64 o
  -8   9   1      153.41      176.24     30.36 o
  -7   9   1      377.28      369.19     12.21 o
  -6   9   1       97.77      102.99     12.25 o
  -5   9   1       45.41       73.60     10.41 o
  -4   9   1      382.78      392.99     14.57 o
  -3   9   1      171.73      186.60     16.59 o
  -2   9   1      323.95      286.64     12.00 o
  -1   9   1       72.11       94.27     23.19 o
   0   9   1      220.03      235.58     12.90 o
   1   9   1      352.48      368.02     16.70 o
   2   9   1       36.65       53.96     10.52 o
   3   9   1       17.82      -14.26     12.38 o
   4   9   1        8.39        3.32     10.24 o
   5   9   1        1.93      -14.15      9.03 o
 -10  10   1        1.81       13.17     17.74 o
  -9  10   1        2.87       23.58     20.58 o
  -8  10   1        8.01       11.59     12.98 o
  -7  10   1       38.30       29.30     12.02 o
  -6  10   1      173.14      158.90     11.61 o
  -5  10   1      125.48      142.51     10.04 o
  -4  10   1       10.97       -0.19      9.32 o
  -3  10   1       52.88       52.35      8.64 o
  -2  10   1       64.37       86.12     20.82 o
  -1  10   1       60.16       67.28     27.19 o
   0  10   1       40.37       48.16     24.78 o
   1  10   1       28.32       35.54     10.86 o
   2  10   1        8.96       40.03     15.07 o
   3  10   1       12.47       10.28     11.02 o
   4  10   1        0.00        0.18     16.88 o
  -9  11   1       22.38        2.38     21.87 o
  -8  11   1        9.02       15.71     12.31 o
  -7  11   1       25.91       16.03     11.26 o
  -6  11   1      189.44      196.37     17.34 o
  -5  11   1        0.18        6.87      9.15 o
  -4  11   1       46.35       36.18      9.90 o
  -3  11   1      107.81       98.44     17.56 o
  -2  11   1       15.00       -1.32      9.26 o
  -1  11   1       46.34       52.02      8.88 o
   0  11   1        0.10        9.61     33.77 o
   1  11   1        8.55        8.10     20.32 o
   2  11   1        8.36      -21.35     10.67 o
   3  11   1       15.28       32.73      9.71 o
  -8  12   1        0.61       22.81     10.60 o
  -7  12   1        0.52      -17.17     11.32 o
  -6  12   1       60.61       69.00     10.32 o
  -5  12   1       61.48       50.07      8.95 o
  -4  12   1       11.37       32.63     11.77 o
  -3  12   1        0.88        2.59      8.89 o
  -2  12   1        7.47        7.03      8.01 o
  -1  12   1       84.55       97.17      9.78 o
   0  12   1        6.31      -15.97      7.98 o
   1  12   1        4.88       25.13     10.27 o
   2  12   1        2.76      -11.61     13.25 o
  -7  13   1        2.90       16.66     16.98 o
  -6  13   1       10.29       -2.92     10.40 o
  -5  13   1       25.44       13.92     18.60 o
  -4  13   1       16.69       15.91     16.65 o
  -3  13   1        0.46        5.58     12.75 o
  -2  13   1        0.63        1.76      7.43 o
  -1  13   1       33.28        7.61     16.27 o
   0  13   1        1.83        5.22     11.14 o
   2 -14   2        2.06      -12.30     14.17 o
   3 -14   2        0.65       -6.41     18.93 o
   4 -14   2        6.01       17.51     12.28 o
   5 -14   2        9.89        3.11     12.14 o
   6 -14   2        7.57       10.27     16.87 o
  -1 -13   2        8.75       21.39     10.05 o
   0 -13   2        2.00       41.36     16.47 o
   1 -13   2        4.39       -0.54     10.87 o
   2 -13   2       34.32       19.84      9.41 o
   3 -13   2       30.68       26.31      8.81 o
   4 -13   2        1.42       24.99     11.13 o
   5 -13   2       32.35       20.80      8.33 o
   6 -13   2        4.14       18.47      9.35 o
   7 -13   2        4.02       30.95     10.77 o
  -3 -12   2        1.75        3.45     16.40 o
  -2 -12   2       18.74       31.52     10.06 o
  -1 -12   2       20.11        8.65     11.06 o
   0 -12   2        5.02       -0.44     10.12 o
   1 -12   2       14.99       35.60     17.75 o
   2 -12   2       25.69       45.47     24.38 o
   3 -12   2        5.56        5.96     15.04 o
   4 -12   2       57.01       43.78     10.64 o
   5 -12   2       23.61       28.17     11.93 o
   6 -12   2        1.10       13.31     10.26 o
   7 -12   2       45.41       31.32      9.95 o
   8 -12   2       50.05       73.50     15.60 o
  -4 -11   2        3.67       13.67     10.77 o
  -3 -11   2        6.06        2.46      9.86 o
  -2 -11   2       48.38       60.43      9.54 o
  -1 -11   2      107.46      107.07     13.19 o
   0 -11   2       56.66       64.69     10.16 o
   1 -11   2       11.07        2.90     16.70 o
   2 -11   2        0.75        1.99     11.75 o
   3 -11   2       58.15       62.26     10.61 o
   4 -11   2      221.38      165.13     28.81 o
   5 -11   2        0.21        0.27     10.54 o
   6 -11   2        5.87       11.18      9.39 o
   7 -11   2       87.01       72.83      9.83 o
   8 -11   2       33.82       21.17     12.75 o
   9 -11   2        7.17       27.28     20.41 o
  -5 -10   2       20.23        8.84     13.24 o
  -4 -10   2        3.26       14.05     17.97 o
  -3 -10   2       47.49       49.37      9.71 o
  -2 -10   2        6.00       -0.28     14.82 o
  -1 -10   2        0.14       -6.52     12.12 o
   0 -10   2      129.21      166.28     43.17 o
   1 -10   2       25.24        8.75     13.50 o
   2 -10   2        6.55        3.15      9.76 o
   3 -10   2      136.73      130.32     10.68 o
   4 -10   2      180.30      169.72     12.19 o
   5 -10   2       41.27       37.03     10.69 o
   6 -10   2       26.06       42.99     10.61 o
   7 -10   2        0.87       10.60     14.21 o
   8 -10   2       41.82       40.70     11.99 o
   9 -10   2       56.31       65.60     12.22 o
  10 -10   2        0.69        6.74     11.74 o
  -6  -9   2        1.21      -13.86     10.79 o
  -5  -9   2        0.24      -21.77     10.89 o
  -4  -9   2       48.18       62.39     12.26 o
  -3  -9   2      104.29      151.60     10.81 o
  -2  -9   2       35.93       45.34     27.28 o
  -1  -9   2       95.64      110.04     10.82 o
   0  -9   2      223.08      251.52     41.87 o
   1  -9   2       28.01       33.08     13.47 o
   2  -9   2      110.35       79.62     13.28 o
   3  -9   2      153.99      142.50     11.13 o
   4  -9   2        0.05      -19.34     21.38 o
   5  -9   2      421.23      402.39     25.83 o
   6  -9   2       81.66       92.51     14.37 o
   7  -9   2       44.02       48.07     11.87 o
   8  -9   2      339.52      322.78     23.51 o
   9  -9   2      194.20      183.32     16.66 o
  10  -9   2       13.04       -3.58     17.63 o
  -7  -8   2       48.58       73.73     10.94 o
  -6  -8   2        2.30       -1.87     12.04 o
  -5  -8   2        0.22        6.42     45.71 o
  -4  -8   2      131.46      156.02     10.02 o
  -3  -8   2       48.65       37.24     11.00 o
  -2  -8   2       47.67       63.01     11.52 o
  -1  -8   2        6.56        5.69     10.48 o
   0  -8   2      168.08      162.75     10.80 o
   1  -8   2      503.22      508.55     17.19 o
   2  -8   2     1146.69     1037.02     36.50 o
   3  -8   2        2.46       25.76     25.15 o
   4  -8   2       58.16       78.13     12.53 o
   5  -8   2      569.19      539.33     20.34 o
   6  -8   2        0.65       -3.80     11.41 o
   7  -8   2       83.36       89.80     13.26 o
   8  -8   2       23.82       59.01     11.83 o
   9  -8   2        1.46        7.45     12.32 o
  10  -8   2      149.80      140.31     12.04 o
  -7  -7   2       51.99       64.41     20.12 o
  -6  -7   2        1.59       31.29     10.67 o
  -5  -7   2       63.18       75.18     12.02 o
  -4  -7   2        3.90        5.39     10.03 o
  -3  -7   2      103.05      108.19     23.92 o
  -2  -7   2      549.07      559.19     29.01 o
  -1  -7   2      371.76      334.92     19.89 o
   0  -7   2        6.63       33.79     12.62 o
   1  -7   2     1491.94     1362.43     38.18 o
   2  -7   2      936.95      853.18     36.21 o
   3  -7   2        3.17       20.01     12.41 o
   4  -7   2        8.39       12.72     17.74 o
   5  -7   2      583.43      647.42     34.95 o
   6  -7   2      815.08      887.35     38.63 o
   7  -7   2      813.35      884.78     33.75 o
   8  -7   2      114.75      127.75     13.88 o
   9  -7   2       17.01       49.51     40.14 o
  10  -7   2      217.12      229.57     53.56 o
  11  -7   2        0.44        6.54     17.43 o
  -8  -6   2        1.94       16.94     12.21 o
  -7  -6   2        6.42       -5.95     11.88 o
  -6  -6   2       31.15       40.05     10.84 o
  -5  -6   2      289.42      271.01     44.98 o
  -4  -6   2       57.12       61.36     10.28 o
  -3  -6   2      483.61      492.86     24.66 o
  -2  -6   2     1441.37     1397.27     14.06 o
  -1  -6   2       99.64      106.23     11.71 o
   0  -6   2       11.64       29.15     12.94 o
   1  -6   2      424.47      392.00     16.38 o
   2  -6   2       73.73       59.57     10.57 o
   3  -6   2     1920.25     1975.39     19.92 o
   4  -6   2     1773.45     1958.71     77.71 o
   5  -6   2      157.29      155.09     11.55 o
   6  -6   2     1116.96     1169.64     15.80 o
   7  -6   2     1142.64     1229.40     39.12 o
   8  -6   2      130.01      142.91     14.29 o
   9  -6   2        1.40       -5.95     12.15 o
  10  -6   2       64.32       52.89     12.35 o
  11  -6   2       52.47       23.46     11.95 o
  -9  -5   2       34.32       44.00     15.98 o
  -8  -5   2        7.44      -14.64     11.50 o
  -7  -5   2       37.14        7.18     10.34 o
  -6  -5   2       91.36      119.58     11.22 o
  -5  -5   2      162.61      153.99     10.39 o
  -4  -5   2      431.17      393.04     24.68 o
  -3  -5   2       77.43       82.00     12.53 o
  -2  -5   2       21.10       30.56     11.54 o
  -1  -5   2     2066.10     1962.39     51.55 o
   0  -5   2     4772.18     4348.32    164.51 o
   1  -5   2        3.01       -8.35     19.13 o
   2  -5   2      619.31      635.24     42.44 o
   3  -5   2     4984.49     5226.29    210.58 o
   4  -5   2       74.08      103.88     12.58 o
   5  -5   2      126.18      144.34     11.61 o
   6  -5   2      603.27      564.02     13.51 o
   7  -5   2       24.45       30.75     12.91 o
   8  -5   2      169.61      213.45     26.40 o
   9  -5   2       71.12       56.83     12.62 o
  10  -5   2        5.84       -3.80     12.11 o
  11  -5   2       77.49       89.86     23.47 o
  -9  -4   2       58.33       26.32     11.62 o
  -8  -4   2        9.91       10.38     13.64 o
  -7  -4   2        0.71       -8.23     12.14 o
  -6  -4   2      282.02      277.14     27.71 o
  -5  -4   2       11.34        6.61     12.74 o
  -4  -4   2     1400.89     1363.01    126.83 o
  -3  -4   2      304.87      309.32     19.24 o
  -2  -4   2      375.91      366.58     13.28 o
  -1  -4   2     3367.83     3201.62     21.21 o
   0  -4   2     6344.63     6000.82    166.74 o
   1  -4   2     1589.30     1504.43     28.92 o
   2  -4   2      611.21      667.46     25.31 o
   3  -4   2      659.01      627.01     14.18 o
   4  -4   2     1822.86     1966.29     32.46 o
   5  -4   2     1965.43     2103.27     40.01 o
   6  -4   2      132.09      156.87     20.16 o
   7  -4   2      734.18      736.42     37.03 o
   8  -4   2      676.35      660.86     25.48 o
   9  -4   2       39.97       77.64     33.84 o
  10  -4   2       15.69       28.36     13.59 o
  11  -4   2       23.00       56.00     11.53 o
 -10  -3   2       11.40       35.31     20.63 o
  -9  -3   2        4.81      -25.71     28.98 o
  -8  -3   2      238.87      291.36     15.04 o
  -7  -3   2      119.64      150.81     35.74 o
  -6  -3   2      228.16      222.29     41.05 o
  -5  -3   2      360.98      328.12     16.95 o
  -4  -3   2     1660.28     1580.55    145.78 o
  -3  -3   2      183.41      159.94     12.16 o
  -2  -3   2     2131.00     1947.63     35.09 o
  -1  -3   2     2683.57     2337.89     44.89 o
   0  -3   2     5420.06     5522.57    198.19 o
   2  -3   2      721.55      855.73     24.77 o
   3  -3   2      380.57      404.04     12.76 o
   4  -3   2     5911.66     6089.08    126.41 o
   5  -3   2     3993.41     4007.75    179.16 o
   6  -3   2      157.24      178.68     12.55 o
   7  -3   2      297.04      308.00     14.55 o
   8  -3   2      233.53      246.68     26.12 o
   9  -3   2        2.18       45.68     12.87 o
  10  -3   2       78.54       72.91     14.26 o
  11  -3   2        6.05       15.89     25.03 o
 -10  -2   2        1.90       -7.26     21.67 o
  -9  -2   2        3.09        5.31     14.07 o
  -8  -2   2      598.84      585.35    106.24 o
  -7  -2   2      117.32      120.34     18.21 o
  -6  -2   2        8.35        6.68     11.46 o
  -5  -2   2       17.67       34.58     10.34 o
  -4  -2   2      520.82      575.22     38.42 o
  -3  -2   2     1547.03     1351.76    107.74 o
  -2  -2   2     4290.02     4074.12    145.89 o
  -1  -2   2     5033.36     4256.22   2336.48 o
   0  -2   2     3552.50     3121.63     80.98 o
   1  -2   2     2749.05     3189.39     35.74 o
   2  -2   2     1097.78     1178.44     18.10 o
   3  -2   2      672.85      633.26     12.42 o
   4  -2   2     1874.83     1964.82     34.22 o
   5  -2   2      403.64      468.45     20.57 o
   6  -2   2     1903.77     1934.76     70.74 o
   7  -2   2       39.38       35.95     10.64 o
   8  -2   2      173.99      145.69     11.62 o
   9  -2   2      265.95      274.76     15.11 o
  10  -2   2       95.87      108.06     11.05 o
 -10  -1   2        1.05       10.61     15.16 o
  -9  -1   2        0.07       10.19     13.28 o
  -8  -1   2       66.52       57.93     20.52 o
  -7  -1   2       10.25       37.18     13.60 o
  -6  -1   2     1050.50     1007.11     73.10 o
  -5  -1   2      349.90      400.90     35.85 o
  -4  -1   2      591.85      620.32     52.62 o
  -3  -1   2    10307.99     9875.90    493.68 o
  -2  -1   2     4635.97     4454.26    197.71 o
  -1  -1   2       20.52        7.19     16.65 o
   0  -1   2      101.33      201.84     14.71 o
   1  -1   2      615.62      670.82     15.96 o
   2  -1   2     7752.82     8179.64     63.26 o
   3  -1   2     3789.51     4031.98     75.11 o
   4  -1   2      600.88      711.23     12.15 o
   5  -1   2     1431.45     1560.91     50.18 o
   6  -1   2     2046.33     2050.69     93.87 o
   7  -1   2       56.05       80.37     13.76 o
   8  -1   2       45.65       25.51     15.09 o
   9  -1   2       96.34      105.57     14.51 o
  10  -1   2        1.53        2.03     10.98 o
 -10   0   2       74.47       70.89     14.45 o
  -9   0   2      155.55      154.26     28.17 o
  -8   0   2       84.99       84.93     10.84 o
  -7   0   2      816.61      782.73     73.45 o
  -6   0   2     2217.42     2200.23    152.25 o
  -5   0   2      155.96      149.40     12.63 o
  -4   0   2      113.20      147.33     27.45 o
  -3   0   2      718.14      718.48     47.13 o
  -2   0   2        0.94       45.74     15.99 o
  -1   0   2      965.76     1090.01     25.34 o
   0   0   2     1125.82     1051.75     22.34 o
   1   0   2       40.50       40.34     11.76 o
   2   0   2    17150.87    17604.02    316.93 o
   3   0   2     1791.40     1733.10     61.68 o
   4   0   2       50.73       40.42      9.96 o
   5   0   2      176.40      156.22     12.18 o
   6   0   2      765.15      768.80     48.08 o
   7   0   2      309.12      276.49     24.04 o
   8   0   2      119.30      100.00     13.91 o
   9   0   2       10.37       11.01     10.12 o
  10   0   2       11.51       30.17     11.12 o
 -11   1   2       12.31       12.37     11.32 o
 -10   1   2      263.54      244.08     13.88 o
  -9   1   2       66.27       97.57     19.50 o
  -8   1   2       77.66       86.98     13.88 o
  -7   1   2      188.44      189.54     12.83 o
  -6   1   2      530.67      539.34     35.24 o
  -5   1   2     2734.54     2611.21    135.03 o
  -4   1   2     2721.92     2818.57     85.04 o
  -3   1   2      396.88      413.79     13.78 o
  -2   1   2     4537.75     4680.50     24.22 o
  -1   1   2     9053.21     9886.88    135.22 o
   0   1   2      258.76      343.20     12.93 o
   1   1   2      222.61      134.69     65.46 o
   2   1   2     1314.91     1287.61     31.62 o
   3   1   2      251.14      251.35     11.88 o
   4   1   2      771.91      696.77     39.38 o
   5   1   2      643.71      625.30     38.16 o
   6   1   2        4.45        4.41     11.41 o
   7   1   2     1333.94     1288.89     76.26 o
   8   1   2      237.05      232.37     27.28 o
   9   1   2        7.58      -10.02     10.77 o
  10   1   2       19.58       17.28     12.60 o
 -11   2   2        1.30       25.51     13.61 o
 -10   2   2      100.08      108.44     14.55 o
  -9   2   2       16.28       37.61     12.40 o
  -8   2   2      599.12      568.39     28.48 o
  -7   2   2      119.40      103.52     12.46 o
  -6   2   2      263.06      293.64     13.07 o
  -5   2   2     4125.37     4106.68     83.65 o
  -4   2   2     1751.45     1854.43     20.82 o
  -3   2   2        5.43        9.02     12.99 o
  -2   2   2     6471.22     6904.43     54.56 o
  -1   2   2       28.03       31.53     11.61 o
   0   2   2     1695.60     1726.76     67.96 o
   1   2   2      389.66      435.42     18.74 o
   2   2   2      212.12      239.63     13.18 o
   3   2   2      382.82      325.38     27.50 o
   4   2   2     2957.36     2911.92    149.82 o
   5   2   2        4.67        1.95      9.93 o
   6   2   2      110.74      109.42      9.28 o
   7   2   2      115.18      150.25     12.05 o
   8   2   2       53.20       81.01      9.40 o
   9   2   2       31.72       34.83      9.10 o
 -11   3   2       43.44       39.42     11.69 o
 -10   3   2        1.56       31.80     11.55 o
  -9   3   2      216.63      194.47     20.07 o
  -8   3   2      943.45      943.73     79.08 o
  -7   3   2      215.33      200.84     12.83 o
  -6   3   2       66.50       71.06     14.28 o
  -5   3   2     3639.09     3864.54     82.20 o
  -4   3   2     1117.33     1367.38     14.23 o
  -3   3   2      666.72      662.85     12.89 o
  -2   3   2      161.79      105.41     12.56 o
  -1   3   2      545.65      617.02     24.00 o
   0   3   2     7576.91     7315.24    317.15 o
   1   3   2     4442.00     4245.06     93.26 o
   2   3   2      334.58      380.84     18.87 o
   3   3   2      487.99      477.84     43.57 o
   4   3   2      812.69      777.00     45.04 o
   5   3   2       43.50       44.15      8.55 o
   6   3   2       35.28       45.28     17.74 o
   7   3   2        1.97       20.38      8.59 o
   8   3   2       14.38        3.98     15.43 o
   9   3   2       96.03       96.17      9.42 o
 -11   4   2       67.40       46.17     12.80 o
 -10   4   2        1.03      -33.82     16.91 o
  -9   4   2      101.72      119.57     15.76 o
  -8   4   2      297.34      294.58     13.97 o
  -7   4   2     1276.31     1298.58     56.73 o
  -6   4   2      414.94      400.90     29.39 o
  -5   4   2      874.78      866.64     16.24 o
  -4   4   2     4072.46     4375.56     27.12 o
  -3   4   2     5700.83     6037.14    128.97 o
  -2   4   2      169.15      116.62     10.81 o
  -1   4   2      381.92      324.02     21.72 o
   0   4   2     1791.52     1572.75     49.93 o
   1   4   2      131.51      163.85     11.68 o
   2   4   2      914.30      903.72     14.15 o
   3   4   2       29.58       41.11     12.30 o
   4   4   2       39.15       18.07     11.58 o
   5   4   2      108.54      118.87     10.72 o
   6   4   2      236.28      250.05      8.54 o
   7   4   2       10.92       24.45      8.47 o
   8   4   2       15.16        5.86      9.21 o
 -11   5   2        6.89       10.75     11.54 o
 -10   5   2      140.04      154.48     11.96 o
  -9   5   2       12.74        4.00     33.69 o
  -8   5   2       12.85       26.10     13.47 o
  -7   5   2     1544.77     1583.48     16.21 o
  -6   5   2      987.86      991.69     15.61 o
  -5   5   2       16.38       24.29     14.46 o
  -4   5   2      112.80       83.46     11.50 o
  -3   5   2     1179.81      999.32     34.95 o
  -2   5   2     2334.98     2388.48    116.43 o
  -1   5   2       53.30       55.22      9.18 o
   0   5   2      164.67      146.54     25.68 o
   1   5   2     1376.32     1265.16     14.07 o
   2   5   2      907.20      847.46     12.52 o
   3   5   2      127.90      135.95     10.96 o
   4   5   2      207.99      221.07     19.08 o
   5   5   2      159.70      176.60      8.93 o
   6   5   2       29.85       23.42      8.41 o
   7   5   2       44.47       60.68     15.64 o
   8   5   2        0.17       10.26     12.11 o
 -11   6   2       85.36       88.21     22.73 o
 -10   6   2      115.36      129.75     28.96 o
  -9   6   2        0.37      -26.17     13.09 o
  -8   6   2       37.42       75.05     14.58 o
  -7   6   2     1063.63     1049.19     15.01 o
  -6   6   2       13.57       25.91     12.20 o
  -5   6   2      355.34      410.20     12.93 o
  -4   6   2       27.00       26.85     11.15 o
  -3   6   2       20.01       19.48      9.22 o
  -2   6   2     4176.79     4306.25    381.66 o
  -1   6   2      287.90      257.82     22.51 o
   0   6   2      109.89      133.37     12.43 o
   1   6   2      236.72      209.61     18.11 o
   2   6   2      253.51      255.61     11.78 o
   3   6   2        9.40       20.44     12.08 o
   4   6   2        4.25        3.25     16.92 o
   5   6   2        0.43        6.88      9.94 o
   6   6   2       12.91        4.83      9.06 o
   7   6   2       40.78       52.01     10.51 o
 -11   7   2       94.95       65.64     13.02 o
 -10   7   2       10.18        5.68     46.63 o
  -9   7   2       86.37      110.61     13.15 o
  -8   7   2      310.89      291.79     14.03 o
  -7   7   2       29.60       47.75     18.52 o
  -6   7   2      256.73      264.35     11.40 o
  -5   7   2      946.59      876.67     28.15 o
  -4   7   2       26.38       30.45     10.69 o
  -3   7   2       37.18       23.61     12.61 o
  -2   7   2      922.81      838.87     92.32 o
  -1   7   2       36.92       58.74      9.52 o
   0   7   2      170.91      187.82     15.69 o
   1   7   2        0.10       -8.10     16.78 o
   2   7   2      124.24      157.09     12.95 o
   3   7   2      352.26      320.40     11.71 o
   4   7   2        2.00       28.83     22.46 o
   5   7   2       36.58       24.43     15.05 o
   6   7   2       43.64       56.43      8.86 o
 -10   8   2        4.00      -14.26     12.88 o
  -9   8   2      230.39      256.39     22.40 o
  -8   8   2       54.59       31.18     13.33 o
  -7   8   2      112.76      113.60     12.37 o
  -6   8   2      529.79      519.33     12.82 o
  -5   8   2       21.61       16.83     10.87 o
  -4   8   2       27.02       50.22     14.47 o
  -3   8   2        4.13        1.72      9.45 o
  -2   8   2        8.37       30.85     11.27 o
  -1   8   2       22.17       26.17     16.39 o
   0   8   2      252.82      270.91     26.23 o
   1   8   2       10.93       15.99     11.19 o
   2   8   2       63.92       50.55     12.19 o
   3   8   2      441.90      437.54     18.42 o
   4   8   2       13.91       19.53     17.40 o
   5   8   2       13.11       14.55      9.72 o
   6   8   2        0.01      -10.27     10.55 o
 -10   9   2        9.67        8.89     15.29 o
  -9   9   2       97.86       93.53     13.34 o
  -8   9   2       58.89       87.93     19.62 o
  -7   9   2       36.31       50.80     12.04 o
  -6   9   2       50.07       60.84     11.76 o
  -5   9   2      109.64      127.49     10.79 o
  -4   9   2      501.65      472.17     27.65 o
  -3   9   2       78.42       66.30      9.48 o
  -2   9   2        8.76       17.79     10.09 o
  -1   9   2      313.39      327.74     29.58 o
   0   9   2       80.01       96.31     10.88 o
   1   9   2       15.28       13.49      8.28 o
   2   9   2       49.78       38.26      8.54 o
   3   9   2       33.91       53.49      9.73 o
   4   9   2       11.14       19.75     14.61 o
   5   9   2       25.74       19.28      8.43 o
  -9  10   2        6.38        7.01     11.04 o
  -8  10   2      172.62      202.74     13.25 o
  -7  10   2       94.35       79.49     11.45 o
  -6  10   2        3.85       13.47     10.76 o
  -5  10   2       27.09       33.73     18.27 o
  -4  10   2      139.75      124.32      9.65 o
  -3  10   2       39.29       30.94      9.19 o
  -2  10   2        2.04       11.69      7.53 o
  -1  10   2        2.24      -15.40      8.60 o
   0  10   2        1.08       12.00      9.44 o
   1  10   2       44.73       66.26      7.61 o
   2  10   2       25.92       53.23     17.43 o
   3  10   2        0.53       -9.95     11.65 o
   4  10   2       10.72       19.18      9.38 o
  -9  11   2        0.34       -9.33     12.46 o
  -8  11   2       46.24       38.15     12.48 o
  -7  11   2       21.11       35.55     10.30 o
  -6  11   2        6.31       21.92     10.00 o
  -5  11   2        0.48        4.07      9.79 o
  -4  11   2        7.63       23.08      8.63 o
  -3  11   2      135.28      139.93     17.39 o
  -2  11   2       58.50       65.48      8.86 o
  -1  11   2        6.27       -4.28     13.11 o
   0  11   2        8.45       21.40      8.14 o
   1  11   2       43.43       47.05      8.87 o
   2  11   2        1.29        8.88      8.92 o
   3  11   2        0.49       19.74     11.93 o
  -8  12   2        3.18       23.89     11.20 o
  -7  12   2        8.68       16.47     10.67 o
  -6  12   2       14.08       35.02      9.86 o
  -5  12   2       40.71       52.35     11.41 o
  -4  12   2        7.53        2.08      9.22 o
  -3  12   2       35.14       45.99     13.08 o
  -2  12   2       26.63       23.51      8.80 o
  -1  12   2        0.03        5.45     17.15 o
   0  12   2        0.38        9.26      8.87 o
   1  12   2        4.32        5.63      9.58 o
  -6  13   2       11.57        6.60      9.04 o
  -5  13   2        6.01      -12.09      9.47 o
  -4  13   2        6.63       10.31      9.32 o
  -3  13   2        0.03        8.49      8.33 o
  -2  13   2        4.54       15.40      9.93 o
  -1  13   2       11.19       12.71     18.31 o
   1 -14   3        5.27        5.43      9.76 o
   2 -14   3        0.98       -6.09      8.85 o
   3 -14   3        2.64       -3.40     11.17 o
   4 -14   3       11.16       28.14     11.21 o
   5 -14   3       15.10        7.69     22.68 o
   6 -14   3        1.26        2.56      9.44 o
  -1 -13   3        0.25        0.85      9.87 o
   0 -13   3       14.85        3.36     13.93 o
   1 -13   3       17.95        9.90     10.04 o
   2 -13   3        9.78        2.14      9.61 o
   3 -13   3        7.46        6.71      9.75 o
   4 -13   3        1.63       26.44      9.16 o
   5 -13   3        4.91      -14.29      9.50 o
   6 -13   3       26.04       16.02     10.19 o
   7 -13   3        0.34       12.46      9.71 o
  -3 -12   3       21.53       16.85     10.67 o
  -2 -12   3        2.34      -16.21     27.27 o
  -1 -12   3        3.34       54.73     11.95 o
   0 -12   3       13.37       32.99     10.67 o
   1 -12   3       32.77       14.84     10.00 o
   2 -12   3       43.09       38.07     12.15 o
   3 -12   3        5.70      -12.92     30.25 o
   4 -12   3        0.77      -14.81     19.88 o
   5 -12   3       57.75       47.62     11.15 o
   6 -12   3      101.80      109.92     11.18 o
   7 -12   3        3.25       -3.78     10.77 o
   8 -12   3        0.05       -5.42     22.37 o
  -4 -11   3        0.80      -12.76     10.62 o
  -3 -11   3        5.97       -4.28      9.61 o
  -2 -11   3       12.49        7.96     36.82 o
  -1 -11   3      167.57      184.77     54.82 o
   0 -11   3        2.91        7.03     11.78 o
   1 -11   3        6.83       -2.22     12.33 o
   2 -11   3      236.00      237.58     31.66 o
   3 -11   3       12.46       10.28     10.18 o
   4 -11   3        1.18        2.88     11.01 o
   5 -11   3       20.24       16.40     10.29 o
   6 -11   3       26.49       39.49     11.01 o
   7 -11   3       58.69       73.95      9.58 o
   8 -11   3       32.74       67.69     18.45 o
   9 -11   3        1.77       13.79     12.85 o
  -5 -10   3        8.20       15.81     23.37 o
  -4 -10   3       25.48       21.90      9.96 o
  -3 -10   3        2.59        0.97      9.94 o
  -2 -10   3       25.35       10.33     12.12 o
  -1 -10   3      203.52      213.98     11.31 o
   0 -10   3        1.70       -6.60      9.97 o
   1 -10   3       22.84       20.58     16.74 o
   2 -10   3       99.90      112.50     10.03 o
   3 -10   3      103.57       96.36     14.83 o
   4 -10   3      229.67      217.62     11.26 o
   5 -10   3       20.13        6.91     11.33 o
   6 -10   3       17.20       17.48     11.86 o
   7 -10   3      207.90      181.44     15.16 o
   8 -10   3       11.11       11.27     12.94 o
   9 -10   3        1.71       15.14     11.51 o
  10 -10   3       23.29       14.03     11.65 o
  -6  -9   3        1.94        7.57     10.03 o
  -5  -9   3       44.55       38.28     12.11 o
  -4  -9   3       13.27       60.06     16.14 o
  -3  -9   3        7.78      -10.25      9.86 o
  -2  -9   3       35.15       31.34     10.12 o
  -1  -9   3       30.19       27.51     10.33 o
   0  -9   3      207.20      193.95     11.69 o
   1  -9   3       15.56        4.49     14.80 o
   2  -9   3       26.55       30.67     13.08 o
   3  -9   3      597.71      551.00     15.22 o
   4  -9   3     1120.17     1070.30     13.96 o
   5  -9   3       63.19       44.47     26.08 o
   6  -9   3       22.28       23.27     10.97 o
   7  -9   3      154.99      170.56     20.84 o
   8  -9   3      157.47      146.81     20.95 o
   9  -9   3       86.37       77.83     16.74 o
  10  -9   3        0.35      -16.04     27.13 o
  -7  -8   3        0.08       -5.79     33.96 o
  -6  -8   3        4.31      -21.75     10.88 o
  -5  -8   3       26.62       21.31      9.81 o
  -4  -8   3       84.67      110.43     11.45 o
  -3  -8   3      192.52      197.08     10.45 o
  -2  -8   3        8.92        2.12     12.15 o
  -1  -8   3       41.91       58.48     10.27 o
   0  -8   3     1704.71     1712.96    137.74 o
   1  -8   3      253.66      274.30     15.38 o
   2  -8   3      441.64      389.11     18.56 o
   3  -8   3      787.53      732.55     11.42 o
   4  -8   3      407.98      368.62     13.32 o
   5  -8   3      461.36      498.56     23.77 o
   6  -8   3       38.77       42.48     12.07 o
   7  -8   3      112.26      136.20     18.82 o
   8  -8   3       77.36       63.67     12.14 o
   9  -8   3      151.93      153.17     12.45 o
  10  -8   3        1.48       10.35     12.01 o
  -7  -7   3       90.34      114.70     13.68 o
  -6  -7   3        2.50       45.27     12.23 o
  -5  -7   3        6.20        8.03     29.61 o
  -4  -7   3       97.73      119.32     30.06 o
  -3  -7   3      503.65      527.73     13.42 o
  -2  -7   3        1.14       -1.21     19.86 o
  -1  -7   3       28.81       23.29     26.86 o
   0  -7   3     1078.36     1051.48     69.35 o
   1  -7   3       68.20       80.09     18.77 o
   2  -7   3     2335.85     2225.40     14.03 o
   3  -7   3        0.17        8.26     15.19 o
   4  -7   3      243.14      243.73     24.04 o
   5  -7   3     1880.82     1883.98     42.28 o
   6  -7   3      159.80      169.95     12.17 o
   7  -7   3        8.14        2.48     12.26 o
   8  -7   3      213.99      236.17     13.13 o
   9  -7   3      203.10      210.15     12.61 o
  10  -7   3       62.61       45.75     11.35 o
  -8  -6   3        6.24       32.60     47.01 o
  -7  -6   3      158.83      184.46     39.11 o
  -6  -6   3        8.03       14.65     11.84 o
  -5  -6   3       16.74        4.16     10.88 o
  -4  -6   3      259.65      238.83     46.49 o
  -3  -6   3      621.02      572.82     21.91 o
  -2  -6   3     1947.10     1863.13     15.61 o
  -1  -6   3      387.74      358.51     12.16 o
   0  -6   3      317.99      322.50     11.20 o
   1  -6   3     2320.09     2166.97     34.48 o
   2  -6   3     2489.56     2367.60     59.15 o
   3  -6   3      119.17      144.14     11.77 o
   4  -6   3        1.24       -3.19     11.87 o
   5  -6   3     1570.62     1630.90     32.05 o
   6  -6   3        0.51        8.80     35.45 o
   7  -6   3      326.11      311.69     11.71 o
   8  -6   3        9.57        3.32     14.04 o
   9  -6   3        0.12      -17.22     21.45 o
  10  -6   3      144.26      159.16     11.73 o
  11  -6   3       44.30       52.63     11.82 o
  -9  -5   3        0.88       11.32     10.47 o
  -8  -5   3        0.19       -9.59     25.39 o
  -7  -5   3      149.34      172.62     23.13 o
  -6  -5   3      104.96      104.63     10.92 o
  -5  -5   3      442.91      483.98     50.02 o
  -4  -5   3       13.58        0.64     11.24 o
  -3  -5   3       81.15       53.85     11.23 o
  -2  -5   3     2704.87     2558.15     16.66 o
  -1  -5   3      750.19      635.82     15.94 o
   0  -5   3       31.46       19.20     10.86 o
   1  -5   3      605.13      546.16     12.77 o
   2  -5   3     2473.52     2492.71     21.32 o
   3  -5   3     1372.21     1359.71     53.47 o
   4  -5   3      353.59      328.69     11.73 o
   5  -5   3      280.88      306.03     11.37 o
   6  -5   3      535.05      543.91     36.34 o
   7  -5   3      680.69      743.25     23.90 o
   8  -5   3        0.61        4.46     14.01 o
   9  -5   3       70.92       64.54     12.90 o
  10  -5   3      149.11      188.01     13.10 o
  11  -5   3        0.18      -21.67     13.28 o
  -9  -4   3       21.16       26.90     10.44 o
  -8  -4   3       28.13       29.27     14.63 o
  -7  -4   3       77.59       74.68     20.71 o
  -6  -4   3     1257.97     1209.95    121.87 o
  -5  -4   3     1413.79     1333.01    137.27 o
  -4  -4   3       13.70       35.64     22.74 o
  -3  -4   3      595.26      559.51     30.07 o
  -2  -4   3     1938.16     1810.80     29.11 o
  -1  -4   3      314.94      245.92     12.56 o
   0  -4   3      294.08      323.75     14.99 o
   1  -4   3     1337.76     1382.58     25.48 o
   2  -4   3       13.63       19.80     12.10 o
   3  -4   3     5051.11     5458.05     95.86 o
   4  -4   3     1216.69     1330.21     14.34 o
   5  -4   3      258.55      307.97     13.36 o
   6  -4   3     1004.21     1043.85     46.43 o
   7  -4   3      744.76      798.45     62.36 o
   8  -4   3      666.07      635.73     28.27 o
   9  -4   3        5.17       34.89     12.83 o
  10  -4   3       39.96       53.33     11.88 o
  11  -4   3      119.98      106.12     11.96 o
 -10  -3   3        0.92      -14.87     11.39 o
  -9  -3   3      182.40      145.60     24.49 o
  -8  -3   3       55.72       42.14     24.96 o
  -7  -3   3      225.67      258.84     13.88 o
  -6  -3   3      782.50      789.46    111.01 o
  -5  -3   3       13.82        6.20     11.47 o
  -4  -3   3      465.26      452.20     32.58 o
  -3  -3   3       96.43       86.17     11.57 o
  -2  -3   3       79.56       59.84     11.82 o
  -1  -3   3    12510.76    11187.01    198.84 o
   0  -3   3       60.34      103.64     12.81 o
   1  -3   3      124.45      123.60     15.51 o
   2  -3   3        6.21        5.18     11.09 o
   3  -3   3     4682.67     4538.02     22.67 o
   4  -3   3       91.70      109.95     10.89 o
   5  -3   3      630.58      676.07     19.79 o
   6  -3   3       35.79       30.02     12.00 o
   7  -3   3       98.13       89.93     12.15 o
   8  -3   3     1691.37     1680.20     69.17 o
   9  -3   3      192.64      183.19     12.45 o
  10  -3   3        6.18       20.89     14.11 o
 -10  -2   3       13.66       32.77     11.39 o
  -9  -2   3      187.01      172.75     25.81 o
  -8  -2   3        6.05       23.12     12.01 o
  -7  -2   3     1135.05     1123.99    147.04 o
  -6  -2   3       44.30       35.88     22.90 o
  -5  -2   3      657.73      655.26     72.41 o
  -4  -2   3     6602.89     6357.07    561.36 o
  -3  -2   3      609.48      615.86     34.04 o
  -2  -2   3      765.77      786.25     25.43 o
  -1  -2   3    16435.52    15785.16    360.02 o
   0  -2   3     3310.47     3148.09    167.38 o
   1  -2   3     3307.18     3875.41     20.04 o
   2  -2   3       33.96       45.90     12.72 o
   3  -2   3        8.50        3.43     11.04 o
   4  -2   3     2246.54     2273.50     55.10 o
   5  -2   3     2994.76     2895.52     89.92 o
   6  -2   3        4.49        9.38     12.56 o
   7  -2   3        2.97       14.74     11.27 o
   8  -2   3      601.16      613.49     25.09 o
   9  -2   3        0.19       -2.27     10.44 o
  10  -2   3       20.62       36.78     11.27 o
 -10  -1   3        1.18       30.80     30.09 o
  -9  -1   3        1.26       11.66     16.26 o
  -8  -1   3      132.76      125.81     29.31 o
  -7  -1   3     1055.85     1048.03    125.01 o
  -6  -1   3       52.02       39.10     13.45 o
  -5  -1   3      336.50      331.13     33.51 o
  -4  -1   3     1735.63     1585.56     94.84 o
  -3  -1   3      914.84      930.95     50.55 o
  -2  -1   3     2892.40     2627.63    125.00 o
  -1  -1   3      233.40      208.44     18.16 o
   0  -1   3     2471.47     2359.29     16.25 o
   1  -1   3    15800.33    17097.09    108.66 o
   2  -1   3     5032.89     5266.68     37.22 o
   3  -1   3        3.35        9.91     10.49 o
   4  -1   3     7730.89     8007.58    226.54 o
   5  -1   3      752.81      718.11     17.20 o
   6  -1   3      179.72      180.79     10.18 o
   7  -1   3      152.97      159.50     10.84 o
   8  -1   3       53.71       49.08      9.93 o
   9  -1   3      124.11      130.58     19.43 o
  10  -1   3       93.59       96.35     15.39 o
 -11   0   3      136.41      126.51      9.55 o
 -10   0   3        4.99        7.89     13.16 o
  -9   0   3        2.55       32.55     11.69 o
  -8   0   3      366.23      408.64     57.09 o
  -7   0   3       11.00       -7.42     16.47 o
  -6   0   3      619.22      619.60     46.75 o
  -5   0   3      457.38      520.96     31.56 o
  -4   0   3       43.56       53.72     17.92 o
  -3   0   3     2152.52     2069.89     96.45 o
  -2   0   3     9450.33     9920.29    273.88 o
  -1   0   3      300.52      373.49     15.00 o
   0   0   3     3498.29     4158.09     33.87 o
   1   0   3    13503.46    13774.72   2126.47 o
   2   0   3       45.48       57.88      8.93 o
   3   0   3     2498.97     2552.50     86.72 o
   4   0   3     2592.90     2812.83    117.29 o
   5   0   3      111.43      115.04      9.31 o
   6   0   3      913.70      889.00     48.92 o
   7   0   3      470.70      447.83     16.66 o
   8   0   3        2.09       15.70     11.20 o
   9   0   3      249.02      291.35     18.21 o
  10   0   3      105.53      125.16     10.60 o
 -11   1   3      114.05      115.84     20.13 o
 -10   1   3       39.03       53.37     10.36 o
  -9   1   3       74.00      119.32     19.94 o
  -8   1   3      301.30      260.48     27.76 o
  -7   1   3      583.42      588.59     27.29 o
  -6   1   3     4158.95     4035.39    131.10 o
  -5   1   3       69.96       63.03     11.36 o
  -4   1   3       45.04       47.09     11.75 o
  -3   1   3     4058.71     3972.06     48.40 o
  -2   1   3     8228.56     8647.30     51.49 o
  -1   1   3     7916.90     8142.49    245.17 o
   0   1   3      376.70      360.06     11.41 o
   1   1   3      440.35      477.16     13.11 o
   2   1   3     5394.49     5533.08    139.79 o
   3   1   3     7082.62     7383.17    331.92 o
   4   1   3       38.80       34.84      9.63 o
   5   1   3       38.90       48.98     10.36 o
   6   1   3      347.86      377.80      9.99 o
   7   1   3        4.48       -7.54      9.56 o
   8   1   3       34.24       28.67      9.10 o
   9   1   3       43.30       42.77      9.16 o
 -11   2   3        7.17        4.48     17.34 o
 -10   2   3      340.46      333.80     17.50 o
  -9   2   3      346.63      388.07     19.28 o
  -8   2   3        1.61       19.52     13.81 o
  -7   2   3      107.82      127.90     17.63 o
  -6   2   3     2199.14     2206.46     51.81 o
  -5   2   3      101.02      120.73     12.86 o
  -4   2   3     2076.49     1997.27     24.17 o
  -3   2   3      537.03      639.71     14.12 o
  -2   2   3      184.96      149.52     14.68 o
  -1   2   3    18524.42    18126.74    536.02 o
   0   2   3     1833.98     1949.02     61.64 o
   1   2   3      863.91      846.06     35.87 o
   2   2   3     3920.21     3713.27    149.05 o
   3   2   3     1832.42     1891.73     89.86 o
   4   2   3       87.70       75.03      9.11 o
   5   2   3       95.16      108.04     14.87 o
   6   2   3      355.21      385.11     14.29 o
   7   2   3      150.36      130.32     10.03 o
   8   2   3      167.92      159.52     15.43 o
   9   2   3        3.80       24.14      8.77 o
 -11   3   3        3.50       -8.68     12.93 o
 -10   3   3      203.49      185.64     12.30 o
  -9   3   3       63.30       68.02     30.71 o
  -8   3   3       42.08       35.67     13.51 o
  -7   3   3        0.60        7.78     12.79 o
  -6   3   3      260.25      282.59     13.24 o
  -5   3   3     1585.01     1482.19     28.43 o
  -4   3   3     2716.98     2823.42     21.96 o
  -3   3   3        0.05       13.00     11.25 o
  -2   3   3      364.86      404.09     10.71 o
  -1   3   3     1613.81     1628.81     82.79 o
   0   3   3      560.98      590.67     25.08 o
   1   3   3     2041.02     2078.49    100.74 o
   2   3   3       14.61       20.98     12.16 o
   3   3   3       34.64       32.43      9.65 o
   4   3   3     1730.83     1689.71     85.28 o
   5   3   3      287.55      274.53      9.91 o
   6   3   3      119.65      119.91      8.73 o
   7   3   3      275.33      312.75     19.31 o
   8   3   3       60.02       83.32      8.72 o
   9   3   3        0.30      -16.42      9.72 o
 -11   4   3       14.02       31.38     11.59 o
 -10   4   3        0.78      -10.37     15.81 o
  -9   4   3       66.98       77.22     12.88 o
  -8   4   3      921.69      840.71     45.50 o
  -7   4   3      618.67      579.47     14.54 o
  -6   4   3      161.80      182.52     13.88 o
  -5   4   3     3436.22     3538.80     18.50 o
  -4   4   3      847.03     1035.00     22.83 o
  -3   4   3      661.19      574.84     18.36 o
  -2   4   3       64.44      100.34     11.11 o
  -1   4   3       26.37       28.69      9.52 o
   0   4   3     1202.59     1175.73     59.35 o
   1   4   3      457.89      423.17     24.09 o
   2   4   3       17.21       29.56     16.10 o
   3   4   3      418.69      378.27     19.80 o
   4   4   3      646.88      636.58     30.25 o
   5   4   3       13.06       37.18      9.01 o
   6   4   3        0.24        6.06     14.78 o
   7   4   3        9.10       16.31      9.14 o
   8   4   3        0.19       30.57     17.14 o
 -11   5   3       78.20       75.41     13.08 o
 -10   5   3        0.01        6.42     12.68 o
  -9   5   3      260.99      258.11     13.49 o
  -8   5   3      383.36      415.56     15.22 o
  -7   5   3        4.41       25.51     13.50 o
  -6   5   3       53.41       52.67     13.54 o
  -5   5   3      212.99      245.84     12.85 o
  -4   5   3       13.14       24.24     16.17 o
  -3   5   3      517.45      436.52     15.32 o
  -2   5   3     1248.65     1180.25    111.01 o
  -1   5   3       42.90       72.20      9.06 o
   0   5   3     4929.27     4966.91    204.63 o
   1   5   3      394.53      362.33      9.70 o
   2   5   3      107.83      136.33      9.25 o
   3   5   3      133.08      144.49     12.66 o
   4   5   3       22.82       33.29     11.40 o
   5   5   3      214.07      235.69     14.85 o
   6   5   3       52.00       68.29     10.37 o
   7   5   3        1.28        4.79      9.10 o
   8   5   3       38.26       49.38      9.83 o
 -11   6   3       41.91       38.84     12.85 o
 -10   6   3       22.34       26.14     12.96 o
  -9   6   3       29.70       30.74     11.21 o
  -8   6   3       30.36       41.01     14.07 o
  -7   6   3      653.37      706.83     14.51 o
  -6   6   3     1037.67     1066.34     13.87 o
  -5   6   3       10.96       16.99     15.57 o
  -4   6   3     1100.91     1107.19     37.16 o
  -3   6   3     1060.53     1070.86     50.88 o
  -2   6   3       64.99       58.86     11.89 o
  -1   6   3      170.72      199.62     22.89 o
   0   6   3      865.48      935.19     32.37 o
   1   6   3        3.02       12.43      9.40 o
   2   6   3      769.93      743.08     26.30 o
   3   6   3      185.20      194.67      8.59 o
   4   6   3       14.23       15.75      9.03 o
   5   6   3      247.67      243.42      9.44 o
   6   6   3       46.64       75.63      8.36 o
   7   6   3        1.67      -19.23      9.61 o
 -11   7   3       37.94       48.12     12.56 o
 -10   7   3      167.28      136.32     13.09 o
  -9   7   3        0.24       -5.07     18.15 o
  -8   7   3       70.67      105.81     13.21 o
  -7   7   3      247.41      264.67     14.39 o
  -6   7   3      512.60      535.79     18.49 o
  -5   7   3       23.44       30.53     11.34 o
  -4   7   3       10.07       31.07     10.48 o
  -3   7   3       84.46       59.28     10.37 o
  -2   7   3      240.66      272.91     18.41 o
  -1   7   3      543.26      562.44     28.37 o
   0   7   3       25.34       19.35      9.04 o
   1   7   3      106.34      102.69      9.05 o
   2   7   3      215.59      252.54     16.74 o
   3   7   3        9.83        1.35      9.52 o
   4   7   3        1.21       35.25     15.38 o
   5   7   3       13.85        4.42     12.22 o
   6   7   3        2.86       -3.70      8.56 o
 -10   8   3       85.89       46.49     12.37 o
  -9   8   3        6.82       14.58     16.16 o
  -8   8   3        0.06        8.24     15.51 o
  -7   8   3       22.99       52.02     26.19 o
  -6   8   3       81.14      109.45     11.50 o
  -5   8   3      344.28      385.16     11.01 o
  -4   8   3        0.85       21.08     10.02 o
  -3   8   3      388.34      407.33     38.62 o
  -2   8   3      942.04      942.59    125.03 o
  -1   8   3      687.85      694.39     40.39 o
   0   8   3        4.67      -10.55      8.94 o
   1   8   3       90.20       74.54      9.46 o
   2   8   3       14.00        5.17     11.51 o
   3   8   3       11.30       25.91      9.36 o
   4   8   3       24.85       37.04      8.28 o
   5   8   3        0.04      -17.91      8.96 o
 -10   9   3        0.21        7.18     12.47 o
  -9   9   3       65.55       86.90     19.34 o
  -8   9   3       35.93       34.05     12.59 o
  -7   9   3        0.15        6.49     18.93 o
  -6   9   3       38.83       60.80     11.15 o
  -5   9   3      493.34      454.58     30.99 o
  -4   9   3       83.66      102.97      9.77 o
  -3   9   3       10.79       11.00      9.48 o
  -2   9   3       75.81       61.85     11.42 o
  -1   9   3       13.41       32.67     11.03 o
   0   9   3      235.19      282.57     25.64 o
   1   9   3       27.74       47.74      9.67 o
   2   9   3       49.56       46.65      8.11 o
   3   9   3       19.34       37.39      8.73 o
   4   9   3       31.12       13.98     10.69 o
  -9  10   3      106.83      117.93     18.13 o
  -8  10   3       21.21       17.06     12.02 o
  -7  10   3        2.08       -9.22     11.13 o
  -6  10   3        5.51        3.67     10.37 o
  -5  10   3       86.60       73.38      9.95 o
  -4  10   3       64.69       77.64      9.71 o
  -3  10   3      130.20      117.92      8.85 o
  -2  10   3       24.60       28.61     11.15 o
  -1  10   3        6.60        3.04     12.07 o
   0  10   3      129.70      119.53     13.46 o
   1  10   3        6.57        6.14      8.49 o
   2  10   3        4.09      -13.30     11.16 o
   3  10   3        2.65       -0.47     21.47 o
  -9  11   3       18.57       32.29     12.42 o
  -8  11   3        1.01       10.00     11.14 o
  -7  11   3       27.62       33.44     11.60 o
  -6  11   3        7.86       21.10     10.32 o
  -5  11   3       55.63       46.23     11.82 o
  -4  11   3       37.50       46.60     12.47 o
  -3  11   3       10.84        9.45      8.62 o
  -2  11   3       22.48       19.35      8.22 o
  -1  11   3        0.26        1.32     15.39 o
   0  11   3        3.32       -3.27      9.64 o
   1  11   3        2.35        3.00      9.35 o
   2  11   3        7.91       11.78     11.64 o
  -7  12   3       12.48       21.20     10.49 o
  -6  12   3        4.78       19.33     14.69 o
  -5  12   3       29.80       31.05      9.50 o
  -4  12   3        0.37        8.72      8.59 o
  -3  12   3        4.55       24.75      8.48 o
  -2  12   3        1.39       10.83     12.68 o
  -1  12   3       19.11       42.82     18.11 o
   0  12   3        2.35      -14.56      9.96 o
  -5  13   3        1.65        7.55      9.40 o
  -4  13   3        0.35       11.62     12.14 o
  -3  13   3        5.65        3.32      7.84 o
  -2  13   3        0.45       20.97      8.25 o
   1 -14   4        0.76       -4.42     10.10 o
   2 -14   4        0.77        1.74      9.84 o
   3 -14   4        3.68       -6.16     18.29 o
   4 -14   4        2.34       12.90     10.21 o
   5 -14   4        8.83       22.52     11.71 o
   6 -14   4        0.48       -3.21      9.18 o
  -1 -13   4        0.23       26.81     29.16 o
   0 -13   4        0.04        4.54     13.40 o
   1 -13   4        1.06        1.88      8.63 o
   2 -13   4        0.33        7.62     12.09 o
   3 -13   4       12.96        0.69     10.15 o
   4 -13   4        9.59       22.85     10.48 o
   5 -13   4       10.43       40.09     10.86 o
   6 -13   4        0.16        3.24     17.66 o
   7 -13   4        7.22        6.66      8.96 o
  -3 -12   4        2.55        4.68     10.58 o
  -2 -12   4        0.22       10.71     23.87 o
  -1 -12   4        2.10       19.75     16.44 o
   0 -12   4       29.92       38.66     16.51 o
   1 -12   4       68.11       88.61     11.36 o
   2 -12   4       47.08       70.27     11.57 o
   3 -12   4        6.46        9.30     10.22 o
   4 -12   4      119.64      133.94     12.04 o
   5 -12   4        0.42      -11.15     11.09 o
   6 -12   4       22.85       22.34     12.38 o
   7 -12   4        9.35        9.79      8.90 o
   8 -12   4        4.42       11.43     11.37 o
  -4 -11   4        5.18       -4.84     21.22 o
  -3 -11   4       30.72       18.84     22.17 o
  -2 -11   4        0.71       18.85     10.58 o
  -1 -11   4        3.86      -15.49     10.88 o
   0 -11   4       27.42       44.03     15.94 o
   1 -11   4       75.92       43.91     10.03 o
   2 -11   4       16.53       30.40     10.08 o
   3 -11   4      104.56      117.02     11.67 o
   4 -11   4        6.27        7.01     10.51 o
   5 -11   4       17.55       24.29     16.17 o
   6 -11   4      228.73      217.46     12.06 o
   7 -11   4        0.66       16.67     10.36 o
   8 -11   4       21.38      -32.67     18.62 o
   9 -11   4       22.59       15.51     10.51 o
  -5 -10   4        0.38       12.14     20.23 o
  -4 -10   4        3.41      -20.95     10.72 o
  -3 -10   4       86.65       76.81     19.21 o
  -2 -10   4        0.75       -4.45      9.65 o
  -1 -10   4       46.28       73.81     22.74 o
   0 -10   4        4.10        7.79     12.45 o
   1 -10   4        0.28        8.69     17.61 o
   2 -10   4      179.94      182.06     11.49 o
   3 -10   4      116.05      120.27     15.88 o
   4 -10   4       27.19       31.52     12.38 o
   5 -10   4       69.51       73.57     10.79 o
   6 -10   4      403.26      416.51     22.74 o
   7 -10   4        1.91       17.16     10.45 o
   8 -10   4       70.01       73.03     11.86 o
   9 -10   4       19.28       15.75     10.90 o
  10 -10   4        5.65       15.22     10.83 o
  -6  -9   4        3.88       21.13     11.90 o
  -5  -9   4        8.08       24.65     10.80 o
  -4  -9   4       13.35       54.12     12.08 o
  -3  -9   4       76.40       87.50     10.76 o
  -2  -9   4      189.95      188.86     15.52 o
  -1  -9   4      249.45      265.14     34.98 o
   0  -9   4       57.62       74.34     11.20 o
   1  -9   4       87.99       61.97     10.54 o
   2  -9   4      353.34      317.06     13.79 o
   3  -9   4       15.91       14.23     12.38 o
   4  -9   4      156.42      184.25     11.43 o
   5  -9   4       36.60       34.72     13.82 o
   6  -9   4      113.94      108.07     10.48 o
   7  -9   4       46.10       83.96     18.11 o
   8  -9   4      128.51      139.55     12.41 o
   9  -9   4        6.57       33.05     24.81 o
  10  -9   4       26.46      -16.09     10.92 o
  -7  -8   4        2.22       -5.00     11.26 o
  -6  -8   4        2.38        0.51     10.70 o
  -5  -8   4      139.90      149.30     31.60 o
  -4  -8   4       60.36       63.82     10.22 o
  -3  -8   4       30.97       24.44      9.97 o
  -2  -8   4      354.33      347.54     19.67 o
  -1  -8   4      138.91      170.82     12.78 o
   0  -8   4      228.48      251.61     21.61 o
   1  -8   4      257.17      240.71     17.52 o
   2  -8   4       86.60       80.69     11.36 o
   3  -8   4      362.99      352.92     11.76 o
   4  -8   4      965.40      944.40     20.07 o
   5  -8   4      130.43      154.86     13.31 o
   6  -8   4       31.97       26.60     10.75 o
   7  -8   4      380.34      374.49     25.73 o
   8  -8   4      133.73      135.83     35.36 o
   9  -8   4        4.24       13.48     17.87 o
  10  -8   4        3.79        5.52     13.45 o
  -8  -7   4       56.02       49.87     12.89 o
  -7  -7   4        2.72       26.95     10.29 o
  -6  -7   4       19.69       16.86     10.46 o
  -5  -7   4      460.23      477.38     24.33 o
  -4  -7   4      122.89      125.01     10.10 o
  -3  -7   4       81.35       81.43     11.47 o
  -2  -7   4       10.73       26.33     10.77 o
  -1  -7   4       31.85       39.94     12.00 o
   0  -7   4      755.70      771.84     13.08 o
   1  -7   4      892.70      841.70     11.83 o
   2  -7   4       96.55       92.22     12.78 o
   3  -7   4      649.80      570.14     41.06 o
   4  -7   4      764.44      804.44     47.84 o
   5  -7   4       13.05       32.30     11.13 o
   6  -7   4       77.57      109.70     12.93 o
   7  -7   4      161.89      170.48     16.74 o
   8  -7   4      377.83      409.50     16.47 o
   9  -7   4      261.14      249.65     20.90 o
  10  -7   4        4.90      -19.32     13.96 o
  -8  -6   4       31.42       19.60     12.77 o
  -7  -6   4       17.74        5.80     10.43 o
  -6  -6   4       18.71       -0.72     24.61 o
  -5  -6   4       22.65       21.64      9.93 o
  -4  -6   4      411.67      441.85     34.99 o
  -3  -6   4     1061.18     1093.99     41.80 o
  -2  -6   4        6.21        8.08     13.78 o
  -1  -6   4       11.28       27.87     21.62 o
   0  -6   4     1195.53     1171.49     83.50 o
   1  -6   4      690.86      709.33     20.83 o
   2  -6   4      777.58      729.88     11.75 o
   3  -6   4      297.49      312.39     12.20 o
   4  -6   4      206.59      211.54     16.21 o
   5  -6   4     1131.95     1195.07     13.39 o
   6  -6   4      979.80      986.13     48.49 o
   7  -6   4      121.34      140.52     11.34 o
   8  -6   4      416.17      355.58     11.89 o
   9  -6   4      275.65      301.11     30.55 o
  10  -6   4        2.74       35.86     14.21 o
  -9  -5   4        7.67       14.79     11.74 o
  -8  -5   4        4.33        3.95     10.05 o
  -7  -5   4      256.01      264.19     53.77 o
  -6  -5   4      140.77      154.86     10.76 o
  -5  -5   4        0.01       15.45     11.09 o
  -4  -5   4      787.60      811.82     43.96 o
  -3  -5   4     1201.27     1083.18     42.10 o
  -2  -5   4      104.96      114.95     11.63 o
  -1  -5   4       26.72       33.09     13.37 o
   0  -5   4       24.22       33.46     13.69 o
   1  -5   4      332.37      308.87     12.30 o
   2  -5   4     3243.76     3264.49     79.00 o
   3  -5   4      133.42       90.36     10.37 o
   4  -5   4      203.31      201.14     12.49 o
   5  -5   4     2269.07     2272.92     40.20 o
   6  -5   4      216.62      203.07     24.56 o
   7  -5   4       88.65      106.55     12.44 o
   8  -5   4       29.81       38.72     16.53 o
   9  -5   4        2.00      -11.69     12.27 o
  10  -5   4      108.19      107.14     21.29 o
  -9  -4   4       12.27        4.41     29.56 o
  -8  -4   4       56.91       88.74     21.81 o
  -7  -4   4      274.91      284.19     23.68 o
  -6  -4   4        3.73        2.98     13.05 o
  -5  -4   4      382.40      393.29     46.43 o
  -4  -4   4      280.39      253.45     13.34 o
  -3  -4   4        0.23        0.70     12.72 o
  -2  -4   4     2171.41     1860.92     19.61 o
  -1  -4   4      696.07      649.35     17.90 o
   0  -4   4      312.71      254.06     16.43 o
   1  -4   4     7463.16     6604.61    977.70 o
   2  -4   4     4299.77     4282.48     64.96 o
   3  -4   4     1196.68     1200.51     13.36 o
   4  -4   4        0.43       -1.20     11.64 o
   5  -4   4       62.53       52.07     10.94 o
   6  -4   4      989.21      951.92     18.81 o
   7  -4   4      725.54      698.11     13.61 o
   8  -4   4        2.44      -15.15     12.55 o
   9  -4   4       29.90       55.35     29.44 o
  10  -4   4      204.11      179.07     13.50 o
 -10  -3   4       21.80       43.37     24.14 o
  -9  -3   4       41.76       63.38     12.93 o
  -8  -3   4        1.38      -22.26     13.24 o
  -7  -3   4       12.29        3.98     12.31 o
  -6  -3   4      465.44      463.05     63.09 o
  -5  -3   4     1784.59     1736.66    144.04 o
  -4  -3   4        0.68       18.10     13.12 o
  -3  -3   4      439.34      395.88     29.30 o
  -2  -3   4     4543.40     4257.68     37.53 o
  -1  -3   4      826.59      770.78     44.58 o
   0  -3   4     3427.91     3099.20    123.44 o
   1  -3   4    17330.22    18122.38    192.20 o
   2  -3   4     1089.32     1124.50     12.56 o
   3  -3   4     6707.12     6953.55     20.50 o
   4  -3   4      134.12      108.67     10.09 o
   5  -3   4      154.28      152.95     22.22 o
   6  -3   4      634.49      689.36     11.67 o
   7  -3   4     1064.56     1049.07     25.48 o
   8  -3   4       52.22       45.98     11.25 o
   9  -3   4        9.78       16.54     11.39 o
  10  -3   4       77.19       68.46     17.84 o
 -10  -2   4        5.26       12.48     12.00 o
  -9  -2   4      426.39      409.85     64.00 o
  -8  -2   4        7.22       37.13     18.64 o
  -7  -2   4        1.03       -6.46     13.21 o
  -6  -2   4      710.05      687.96     60.14 o
  -5  -2   4     2341.03     2280.08    225.55 o
  -4  -2   4      509.27      443.43     38.46 o
  -3  -2   4       29.72       15.01     13.32 o
  -2  -2   4     4889.82     4636.46    161.55 o
  -1  -2   4     5788.53     5173.45    321.30 o
   1  -2   4     1643.62     1581.47     13.31 o
   2  -2   4      134.49      143.30     10.98 o
   3  -2   4     3013.27     3195.59     28.81 o
   4  -2   4      571.70      562.11     15.30 o
   5  -2   4      285.57      291.20     11.75 o
   6  -2   4      222.67      223.98     10.67 o
   7  -2   4      160.36      169.06     14.13 o
   8  -2   4      271.99      256.90     12.10 o
   9  -2   4       94.84      114.55     12.07 o
  10  -2   4        4.97       -6.87     10.89 o
 -10  -1   4       12.49       38.06     19.98 o
  -9  -1   4      362.21      350.84     55.04 o
  -8  -1   4       44.06       71.62     27.63 o
  -7  -1   4      219.98      205.52     13.81 o
  -6  -1   4      118.54      108.63     18.32 o
  -5  -1   4      588.30      596.76     53.39 o
  -4  -1   4     3797.76     3546.80    327.96 o
  -3  -1   4      169.75      129.80     13.93 o
  -2  -1   4      128.93      121.55     16.67 o
  -1  -1   4    10623.61    10077.32    334.23 o
   0  -1   4     2368.57     2415.68     15.97 o
   1  -1   4        0.98       10.00     11.73 o
   2  -1   4      310.33      321.34     10.38 o
   3  -1   4      788.65      665.87     14.13 o
   4  -1   4       95.92       79.16     11.86 o
   5  -1   4     1813.46     1734.44     69.40 o
   6  -1   4        9.37       13.85      9.80 o
   7  -1   4       35.03       47.20     11.99 o
   8  -1   4      251.54      227.27     34.63 o
   9  -1   4      134.38      151.63     13.27 o
  10  -1   4        4.14       27.29     10.70 o
 -11   0   4       10.54       17.96     11.02 o
 -10   0   4        4.43       24.95     10.22 o
  -9   0   4       61.26       90.84     13.49 o
  -8   0   4       74.08       80.81     16.36 o
  -7   0   4     1506.34     1417.49    116.35 o
  -6   0   4       13.94       -0.31     17.77 o
  -5   0   4      566.51      508.33     21.55 o
  -4   0   4    11139.88    11332.37    441.70 o
  -3   0   4       27.22       22.23     11.54 o
  -2   0   4      459.46      455.00     13.23 o
  -1   0   4     1645.42     1867.74     36.18 o
   0   0   4     2038.30     2127.00     17.75 o
   1   0   4     5106.83     5365.89     48.83 o
   2   0   4       16.16       15.76      9.10 o
   3   0   4       32.35       53.64      9.87 o
   4   0   4     2027.69     1934.37     80.90 o
   5   0   4     1473.63     1432.58     51.81 o
   6   0   4       10.57       29.35     10.41 o
   7   0   4      104.00      152.04     20.67 o
   8   0   4       66.76      106.50     14.91 o
   9   0   4        4.15        8.76     10.13 o
  10   0   4       43.06       53.76     21.17 o
 -11   1   4       64.43       43.58     10.84 o
 -10   1   4       93.16       86.45     11.35 o
  -9   1   4        1.32       -1.03     11.26 o
  -8   1   4      725.02      703.57     22.79 o
  -7   1   4     1758.38     1713.38     51.34 o
  -6   1   4      216.33      209.92     11.44 o
  -5   1   4       11.78       10.45     10.94 o
  -4   1   4     3475.69     3699.76     94.72 o
  -3   1   4     3357.99     3667.30     51.31 o
  -2   1   4    10534.02    11010.33    187.68 o
  -1   1   4      114.91      163.63     14.40 o
   0   1   4      971.07      965.59     18.95 o
   1   1   4    10874.52    10997.42    179.32 o
   2   1   4       19.76       36.83      9.67 o
   3   1   4        9.69       23.25      9.93 o
   4   1   4      615.64      586.87     34.01 o
   5   1   4      245.34      271.17     10.69 o
   6   1   4       98.85       58.52     27.42 o
   7   1   4       53.79       77.92      9.93 o
   8   1   4        0.85       -0.24     10.05 o
   9   1   4       83.62       94.72     10.62 o
 -11   2   4      130.69       96.64     13.40 o
 -10   2   4        3.12       -9.96     13.48 o
  -9   2   4       60.01       80.54     17.43 o
  -8   2   4      238.58      242.29     19.02 o
  -7   2   4      119.61      126.13     11.86 o
  -6   2   4      615.09      645.70     18.46 o
  -5   2   4     1754.40     1901.86     50.08 o
  -4   2   4        0.91        7.43     12.80 o
  -3   2   4     1548.59     1518.26     15.19 o
  -2   2   4     8370.33     8385.73    153.06 o
  -1   2   4     1657.21     1838.10     39.92 o
   0   2   4     1157.36     1217.01     25.86 o
   1   2   4     2779.69     2644.44     72.17 o
   2   2   4      964.11     1062.98     44.28 o
   3   2   4      532.38      465.04     10.43 o
   4   2   4        6.50        1.77      9.32 o
   5   2   4      732.25      707.54     27.31 o
   6   2   4     1190.44     1150.37     72.33 o
   7   2   4      130.70      106.27     10.24 o
   8   2   4        0.34       -8.62     12.11 o
   9   2   4       20.73       26.02      9.46 o
 -11   3   4       38.55       35.02     11.65 o
 -10   3   4      121.04      147.26     13.08 o
  -9   3   4      342.20      318.61     36.32 o
  -8   3   4       62.40       83.03     13.12 o
  -7   3   4      645.14      659.54     13.80 o
  -6   3   4     2476.56     2444.73     51.25 o
  -5   3   4      106.98       93.95     12.68 o
  -4   3   4        8.12        7.93     11.48 o
  -3   3   4     2351.12     2301.54     26.69 o
  -2   3   4      722.42      728.27     22.80 o
  -1   3   4     3385.79     3616.78    107.63 o
   0   3   4      108.75       80.58     10.77 o
   1   3   4      134.38      154.42      8.94 o
   2   3   4     2212.32     2115.99     73.25 o
   3   3   4     1620.12     1604.60     76.04 o
   4   3   4       55.98       69.28      9.79 o
   5   3   4       42.79       46.72      9.72 o
   6   3   4       80.19      132.48     17.53 o
   7   3   4        2.15       12.27     10.01 o
   8   3   4        5.64       11.53     10.91 o
 -11   4   4        0.03      -10.41     16.14 o
 -10   4   4      322.86      307.97     16.62 o
  -9   4   4      275.60      265.30     31.06 o
  -8   4   4        0.56      -13.51     12.71 o
  -7   4   4        5.27       29.89     11.86 o
  -6   4   4      171.08      182.02     12.50 o
  -5   4   4      785.29      875.55     11.91 o
  -4   4   4     1994.91     1858.41     13.56 o
  -3   4   4        9.44       13.72      9.80 o
  -2   4   4      238.11      180.73     22.15 o
  -1   4   4     5158.63     4676.78    192.61 o
   0   4   4      932.54      957.18     41.96 o
   1   4   4        0.78        5.39      8.55 o
   2   4   4     1902.14     1858.14     50.51 o
   3   4   4       62.95       74.81     10.01 o
   4   4   4      503.20      478.91     26.03 o
   5   4   4        3.40       10.29      9.22 o
   6   4   4        2.24       20.89     20.03 o
   7   4   4       99.09      104.17      8.63 o
   8   4   4       36.68       31.49      8.63 o
 -11   5   4        3.15        2.99     12.84 o
 -10   5   4      118.50      121.38     12.85 o
  -9   5   4        3.73        0.21     12.28 o
  -8   5   4      359.65      371.58     13.16 o
  -7   5   4       94.67      102.31     13.27 o
  -6   5   4       62.00       48.05     11.97 o
  -5   5   4     1691.55     1688.48     19.04 o
  -4   5   4     1629.25     1565.10     35.56 o
  -3   5   4      202.35      158.98     10.89 o
  -2   5   4      137.30      167.63     12.21 o
  -1   5   4      583.54      557.43     24.79 o
   0   5   4       17.90       43.87     16.19 o
   1   5   4      818.61      825.75     30.19 o
   2   5   4       49.51       51.04     10.57 o
   3   5   4       17.15       24.19      8.56 o
   4   5   4     1046.24     1029.55     51.39 o
   5   5   4       74.71      102.55      9.42 o
   6   5   4        1.76       18.04     15.56 o
   7   5   4       57.35       77.74      9.85 o
 -11   6   4       78.97       52.13     12.73 o
 -10   6   4        9.77       12.17     12.30 o
  -9   6   4       82.64      101.41     13.28 o
  -8   6   4      932.76      900.99     26.75 o
  -7   6   4       48.98       62.14     13.10 o
  -6   6   4       21.78       35.32     12.41 o
  -5   6   4      777.26      778.34     21.27 o
  -4   6   4       55.58       43.37     11.25 o
  -3   6   4      953.63      860.24     44.24 o
  -2   6   4        3.64       14.33     14.93 o
  -1   6   4       19.00       17.47      9.18 o
   0   6   4     1084.22     1031.97     44.76 o
   1   6   4      920.46      871.64     45.80 o
   2   6   4       16.77       10.06      9.27 o
   3   6   4      116.86      117.57     17.66 o
   4   6   4      199.57      170.72     10.65 o
   5   6   4        2.90       -4.76      7.99 o
   6   6   4       36.77       50.72     14.66 o
   7   6   4       15.40       38.95     17.07 o
 -11   7   4       43.24       39.36     13.37 o
 -10   7   4        2.38       -9.18     12.24 o
  -9   7   4       45.56       50.62     12.93 o
  -8   7   4      470.74      443.04     14.42 o
  -7   7   4      125.10      127.81     11.60 o
  -6   7   4      411.68      393.06     12.99 o
  -5   7   4        0.23       22.53     12.45 o
  -4   7   4       78.24       66.74     11.12 o
  -3   7   4     1274.82     1208.93     85.08 o
  -2   7   4      507.83      439.59     37.63 o
  -1   7   4      114.64      110.54     10.12 o
   0   7   4      176.83      174.22      9.18 o
   1   7   4      339.06      310.89     10.31 o
   2   7   4       15.48       24.84      8.94 o
   3   7   4       35.18       30.52      8.06 o
   4   7   4        0.66       -8.02      8.03 o
   5   7   4       30.32       27.27      8.99 o
   6   7   4       22.96       14.71     20.14 o
 -10   8   4       46.83       46.97     12.71 o
  -9   8   4        9.38       -9.24     12.18 o
  -8   8   4       38.98       63.71     22.90 o
  -7   8   4      261.96      260.10     12.36 o
  -6   8   4      165.71      168.99     12.02 o
  -5   8   4       66.39       63.57     10.39 o
  -4   8   4       76.38       53.77     10.48 o
  -3   8   4       59.74       73.18      9.56 o
  -2   8   4      141.16      153.25     34.74 o
  -1   8   4      157.28      178.34     22.25 o
   0   8   4       72.90       74.28      8.74 o
   1   8   4        1.85       -2.27      8.70 o
   2   8   4      208.93      250.92     12.23 o
   3   8   4       18.65       21.89     10.20 o
   4   8   4       17.23       20.62     12.98 o
   5   8   4       30.88       27.04     29.04 o
 -10   9   4       78.99       69.78     18.40 o
  -9   9   4       18.45        6.92     13.35 o
  -8   9   4        5.63       17.66     12.00 o
  -7   9   4      189.60      184.19     11.46 o
  -6   9   4        0.72        8.98     11.35 o
  -5   9   4        1.47        2.62      9.52 o
  -4   9   4       35.73       35.80     10.05 o
  -3   9   4       29.72       21.18      9.82 o
  -2   9   4      112.15      128.69     28.89 o
  -1   9   4       67.31      103.27      9.07 o
   0   9   4       18.97        8.04     13.18 o
   1   9   4       10.91       10.36     15.42 o
   2   9   4       73.00       78.45      8.58 o
   3   9   4        3.38       10.51     12.30 o
   4   9   4        0.93       -5.53      9.37 o
  -9  10   4        6.54       -3.80     12.44 o
  -8  10   4       26.00       29.98     11.07 o
  -7  10   4        5.15       -6.64     11.35 o
  -6  10   4      109.22       86.41     10.76 o
  -5  10   4      122.06      127.44     11.51 o
  -4  10   4       86.11       69.10     10.03 o
  -3  10   4        2.73       18.51      9.43 o
  -2  10   4      102.18      122.18     16.46 o
  -1  10   4        5.29       12.47      8.84 o
   0  10   4        2.00        9.49     14.82 o
   1  10   4       11.94       12.55      8.14 o
   2  10   4        0.01      -11.83      8.64 o
   3  10   4       11.92       -3.95     11.02 o
  -8  11   4       58.45       47.15     11.24 o
  -7  11   4        0.35       16.03     11.51 o
  -6  11   4        2.29       -6.43     18.90 o
  -5  11   4       37.47       28.61     11.34 o
  -4  11   4        4.15        7.67      9.21 o
  -3  11   4        5.39       10.54      9.99 o
  -2  11   4       17.52       22.30      8.21 o
  -1  11   4       23.28       17.74      9.51 o
   0  11   4        9.84       25.04      9.68 o
   1  11   4        3.12       -1.40      8.55 o
  -7  12   4        0.84        5.86     10.93 o
  -6  12   4        3.46       10.01     11.10 o
  -5  12   4        1.91        1.76      9.43 o
  -4  12   4       17.74       22.36      9.86 o
  -3  12   4       25.32       11.07     11.03 o
  -2  12   4        8.32       14.00      8.43 o
  -1  12   4        6.61       11.38     11.02 o
   0  12   4       10.34        8.86      9.79 o
   0 -14   5        4.17      -24.30     13.42 o
   1 -14   5        0.06        4.56     10.72 o
   2 -14   5        1.77        0.01     22.39 o
   3 -14   5       27.08       16.24     12.77 o
   4 -14   5        5.22      -16.31     15.00 o
   5 -14   5        1.77        8.37     35.60 o
   6 -14   5        1.63       19.21     14.55 o
  -2 -13   5        1.94       26.24     13.46 o
  -1 -13   5        0.55       -2.99     10.63 o
   0 -13   5        7.43        0.99     17.61 o
   1 -13   5        2.88       -8.26     12.50 o
   2 -13   5       21.80       43.48     34.02 o
   3 -13   5       74.39       60.27     11.31 o
   4 -13   5       10.69        8.85     10.73 o
   5 -13   5        7.60       15.52     10.78 o
   6 -13   5        7.73       -9.86     13.15 o
   7 -13   5        3.38       15.97      9.40 o
  -3 -12   5        3.48       26.55      9.74 o
  -2 -12   5        0.91       14.99     10.72 o
  -1 -12   5       17.05       20.37     12.08 o
   0 -12   5       14.24       61.75     16.47 o
   1 -12   5       43.40       50.81     12.14 o
   2 -12   5        7.39       15.68     10.76 o
   3 -12   5       17.23       46.09     11.46 o
   4 -12   5       24.45       25.65     10.40 o
   5 -12   5       90.12       73.21     11.07 o
   6 -12   5        2.71        3.83     12.69 o
   7 -12   5        9.15       13.48     11.21 o
   8 -12   5       81.63       59.55     27.50 o
  -4 -11   5       18.64       34.43     10.81 o
  -3 -11   5        1.88       -9.88     16.18 o
  -2 -11   5        0.52        1.75      9.91 o
  -1 -11   5       21.68       16.75     12.22 o
   0 -11   5        2.06       34.49     16.47 o
   1 -11   5      222.41      206.88     12.76 o
   2 -11   5       41.26       35.36      9.27 o
   3 -11   5       29.87       48.57      9.62 o
   4 -11   5       78.17       81.72      9.72 o
   5 -11   5      131.95      146.04     12.10 o
   6 -11   5        9.14       12.95     10.49 o
   7 -11   5        0.42       31.47     29.53 o
   8 -11   5       99.25       98.80     11.55 o
   9 -11   5        0.36      -22.49     21.70 o
  -5 -10   5        0.10      -23.77     11.88 o
  -4 -10   5        2.20       33.30     27.98 o
  -3 -10   5        5.02       38.73     11.80 o
  -2 -10   5      151.55      192.78     10.07 o
  -1 -10   5        2.35       17.61      9.98 o
   0 -10   5       13.19       12.91     12.64 o
   1 -10   5      378.88      354.76     11.25 o
   2 -10   5       86.10       84.87     11.69 o
   3 -10   5       26.69       36.31     10.37 o
   4 -10   5       47.67       15.35      9.86 o
   5 -10   5        7.53       14.69     27.25 o
   6 -10   5      191.58      205.31     12.15 o
   7 -10   5       26.77       26.48     11.29 o
   8 -10   5        4.06      -36.00     25.13 o
   9 -10   5       47.51       75.18     19.70 o
  -6  -9   5       30.60       35.23     10.34 o
  -5  -9   5        6.77       10.35     10.87 o
  -4  -9   5       28.25       30.35     10.12 o
  -3  -9   5       97.10       90.66     15.60 o
  -2  -9   5      201.14      211.66     20.50 o
  -1  -9   5       87.99      112.64     20.19 o
   0  -9   5        1.60       32.33     13.55 o
   1  -9   5       38.02       38.19     21.31 o
   2  -9   5       67.63       95.55     10.87 o
   3  -9   5      298.80      279.47     11.57 o
   4  -9   5       85.87       79.50     18.86 o
   5  -9   5       37.60       33.68     17.34 o
   6  -9   5      607.30      638.38     24.63 o
   7  -9   5       22.54       20.08     11.44 o
   8  -9   5        2.03        5.81     22.72 o
   9  -9   5       19.37       21.05     12.24 o
  10  -9   5        1.65       -0.70     29.63 o
  -7  -8   5        1.48       17.45     11.27 o
  -6  -8   5      123.28      120.81     12.98 o
  -5  -8   5        0.95      -11.58     11.37 o
  -4  -8   5        2.23        5.88     10.80 o
  -3  -8   5       37.02       53.37     23.35 o
  -2  -8   5        0.12        4.08     20.26 o
  -1  -8   5      269.54      279.65     22.67 o
   0  -8   5       20.86        6.58     12.86 o
   1  -8   5        5.56        5.55     20.71 o
   2  -8   5      662.20      637.81     14.88 o
   3  -8   5      795.62      742.13     13.72 o
   4  -8   5       25.84       44.03     17.44 o
   5  -8   5       58.88       61.42      9.81 o
   6  -8   5      112.32      101.70     10.17 o
   7  -8   5       84.57      104.71     49.98 o
   8  -8   5      230.58      263.28     21.93 o
   9  -8   5        0.77      -16.70     20.56 o
  10  -8   5       22.67       25.08     18.62 o
  -8  -7   5        0.54       -0.21     28.05 o
  -7  -7   5        0.13       21.89     11.47 o
  -6  -7   5       56.33       60.02     10.56 o
  -5  -7   5      354.79      376.74     51.40 o
  -4  -7   5      173.74      166.78     11.38 o
  -3  -7   5        1.53       19.80     12.62 o
  -2  -7   5      331.94      299.70     18.14 o
  -1  -7   5     1584.40     1472.81     57.99 o
   0  -7   5        6.47        2.91     14.44 o
   1  -7   5      294.05      277.40     12.82 o
   2  -7   5      400.05      348.13     13.30 o
   3  -7   5       17.30       45.14     14.25 o
   4  -7   5      552.32      614.38     15.53 o
   5  -7   5       29.62       60.09     13.67 o
   6  -7   5       31.06       52.51     12.43 o
   7  -7   5      218.20      251.20     14.27 o
   8  -7   5      417.83      476.97     23.38 o
   9  -7   5       61.97       40.49     16.15 o
  10  -7   5       16.81       24.70     13.77 o
  -8  -6   5       55.71       86.50     12.47 o
  -7  -6   5       46.78       53.48     14.50 o
  -6  -6   5       25.60       23.27     11.70 o
  -5  -6   5      265.82      259.91     29.88 o
  -4  -6   5       52.32       84.28     10.37 o
  -3  -6   5      135.26      152.29     12.61 o
  -2  -6   5      312.80      301.71     11.87 o
  -1  -6   5     1182.61     1207.79     38.80 o
   0  -6   5     4701.24     4152.22    126.22 o
   1  -6   5       11.60       18.10     11.86 o
   2  -6   5       60.46       68.44     12.88 o
   3  -6   5      814.61      888.31     31.43 o
   4  -6   5     2159.66     2130.88     42.90 o
   5  -6   5       56.48       51.15     10.45 o
   6  -6   5       17.12       21.58     11.51 o
   7  -6   5      194.29      199.81     12.50 o
   8  -6   5      312.30      301.34     14.50 o
   9  -6   5      222.25      211.88     16.60 o
  10  -6   5       18.57       18.30     13.26 o
  -9  -5   5       36.91       39.50     14.55 o
  -8  -5   5       88.69       90.09     13.76 o
  -7  -5   5       85.28       80.77     18.23 o
  -6  -5   5        7.96       18.14     12.06 o
  -5  -5   5      664.27      626.08     37.77 o
  -4  -5   5        2.82       23.55     11.91 o
  -3  -5   5     2529.64     2420.09     41.25 o
  -2  -5   5       71.23       88.99     10.76 o
  -1  -5   5       76.92      100.72     12.07 o
   0  -5   5     7747.41     7428.02     34.38 o
   1  -5   5     1198.07     1125.57     14.18 o
   2  -5   5      498.11      517.52     12.74 o
   3  -5   5      483.50      496.75     19.82 o
   4  -5   5     1040.02     1001.02     28.94 o
   5  -5   5      387.39      430.49     12.29 o
   6  -5   5      538.07      559.43     13.68 o
   7  -5   5       30.47       55.00     17.33 o
   8  -5   5        4.30       10.05     12.27 o
   9  -5   5      184.13      211.68     16.79 o
  10  -5   5       11.30       29.39     23.16 o
  -9  -4   5        7.33       27.14     15.73 o
  -8  -4   5        3.96       18.21     35.77 o
  -7  -4   5       31.34       20.93     34.85 o
  -6  -4   5      129.01      147.61     11.79 o
  -5  -4   5       90.18       79.70     13.04 o
  -4  -4   5      533.13      472.86     43.15 o
  -3  -4   5     2403.66     2192.93     36.93 o
  -2  -4   5       77.22       79.92     12.54 o
  -1  -4   5       16.78       25.23     13.31 o
   0  -4   5     1333.59     1206.94     46.65 o
   1  -4   5       12.25       -3.64     17.68 o
   2  -4   5     2865.25     2890.87     31.26 o
   3  -4   5       47.41       66.88     10.94 o
   4  -4   5      220.16      213.77     10.85 o
   5  -4   5     1909.77     1894.59     13.56 o
   6  -4   5      514.78      509.63     23.91 o
   7  -4   5      142.48      141.24     29.37 o
   8  -4   5      119.76      146.04     11.07 o
   9  -4   5      252.36      258.81     12.17 o
  10  -4   5        6.85       29.79     11.49 o
 -10  -3   5       66.56       67.91     23.86 o
  -9  -3   5        2.89        4.45     13.06 o
  -8  -3   5       26.02       28.56     13.16 o
  -7  -3   5     1115.66     1090.41     99.67 o
  -6  -3   5       95.72      123.23     11.98 o
  -5  -3   5       54.97       53.25     13.22 o
  -4  -3   5      894.90      875.08     53.99 o
  -3  -3   5      625.12      595.29     35.69 o
  -2  -3   5      385.99      338.29     14.39 o
  -1  -3   5     2290.37     2005.07     23.25 o
   0  -3   5       58.22       49.14     14.41 o
   1  -3   5     5851.66     6044.35     20.47 o
   2  -3   5     7740.54     7982.90     21.89 o
   3  -3   5      293.02      286.58     10.42 o
   4  -3   5        1.53        1.55     10.41 o
   5  -3   5     1901.55     2008.31     23.38 o
   6  -3   5       49.36       34.21     15.30 o
   7  -3   5       67.74       68.03     17.63 o
   8  -3   5       10.64       12.23     10.83 o
   9  -3   5       31.34       33.06     10.24 o
  10  -3   5      124.34      129.32     10.56 o
 -10  -2   5      159.72      121.86     12.21 o
  -9  -2   5        0.65       -3.04     10.49 o
  -8  -2   5       48.74       68.45     11.78 o
  -7  -2   5     1343.07     1312.61    192.78 o
  -6  -2   5        3.40       -4.29     12.99 o
  -5  -2   5     1217.83     1099.02    109.30 o
  -4  -2   5      145.34      147.65     14.27 o
  -3  -2   5       64.46       74.04     13.13 o
  -2  -2   5     5827.54     5073.81     27.86 o
  -1  -2   5     4203.27     4298.08    112.00 o
   0  -2   5     5337.97     5436.99     45.27 o
   1  -2   5     1041.76     1090.16     11.69 o
   2  -2   5     2948.20     3080.98     14.93 o
   3  -2   5      214.39      234.42     21.56 o
   4  -2   5     1652.73     1638.91     29.10 o
   5  -2   5       28.92       44.56     11.43 o
   6  -2   5      712.59      719.44     11.99 o
   7  -2   5      643.46      636.44     18.62 o
   8  -2   5       35.44       42.94     10.59 o
   9  -2   5        7.66        2.85     11.74 o
  10  -2   5       35.19       47.73     14.94 o
 -10  -1   5       33.52       27.12      9.83 o
  -9  -1   5      210.42      180.74     24.23 o
  -8  -1   5      150.01      190.03     13.13 o
  -7  -1   5        0.62       11.63     21.19 o
  -6  -1   5      240.39      232.74     32.68 o
  -5  -1   5     3070.00     2950.30    308.31 o
  -4  -1   5     1089.86     1092.83    144.38 o
  -3  -1   5      116.85      105.93     10.45 o
  -2  -1   5     2999.94     2983.48     72.34 o
  -1  -1   5     1183.20     1138.25     15.26 o
   0  -1   5      738.15      732.40     13.03 o
   1  -1   5      172.23      213.48     11.79 o
   2  -1   5       13.33       43.60     10.55 o
   3  -1   5     3029.20     3059.27     40.74 o
   4  -1   5     1112.07     1089.85     15.92 o
   5  -1   5        9.97       12.05      9.87 o
   6  -1   5     1266.98     1313.94     33.76 o
   7  -1   5      762.89      742.09     29.35 o
   8  -1   5        8.72        9.88     11.57 o
   9  -1   5       16.21       11.78     10.67 o
  10  -1   5        0.20       11.98      9.62 o
 -10   0   5       42.55       46.67     17.45 o
  -9   0   5      550.39      517.63     36.87 o
  -8   0   5      167.90      199.67     23.83 o
  -7   0   5      138.94      126.39     10.98 o
  -6   0   5      583.92      573.13     26.67 o
  -5   0   5      178.15      141.38     10.02 o
  -4   0   5      599.93      536.05     31.73 o
  -3   0   5      371.15      325.25     18.01 o
  -2   0   5       99.79      115.50     11.95 o
  -1   0   5     2837.38     2786.71     52.99 o
   0   0   5     4563.33     4868.18     40.19 o
   1   0   5      566.51      617.56     11.27 o
   2   0   5       41.90       52.90      9.38 o
   3   0   5     2206.37     2208.77     26.10 o
   4   0   5        9.76       35.87     10.70 o
   5   0   5      586.57      620.61     17.71 o
   6   0   5        0.09       -7.58      9.66 o
   7   0   5       23.70        9.05     16.89 o
   8   0   5      207.68      189.37     10.44 o
   9   0   5       43.71       55.57     10.61 o
 -11   1   5        0.81       -2.48     11.62 o
 -10   1   5       26.09       16.84     11.36 o
  -9   1   5      312.33      287.01     20.28 o
  -8   1   5       66.91       71.10     10.98 o
  -7   1   5      450.83      433.62     17.95 o
  -6   1   5       55.56       64.69     10.41 o
  -5   1   5      669.37      649.77     22.03 o
  -4   1   5     4953.51     4768.06    183.45 o
  -3   1   5     1166.73     1132.90     28.77 o
  -2   1   5       95.16      131.30     15.57 o
  -1   1   5     3047.74     3411.15     49.84 o
   0   1   5     3246.52     3473.72     74.43 o
   1   1   5      409.60      370.65     10.74 o
   2   1   5        5.32        5.80      9.35 o
   3   1   5      205.75      237.47     12.38 o
   4   1   5      760.88      705.22     32.07 o
   5   1   5     1791.83     1747.08    104.77 o
   6   1   5       40.88       50.81     11.49 o
   7   1   5       21.14       17.78      9.33 o
   8   1   5      146.22      155.48     27.66 o
   9   1   5        2.83       -1.68     10.27 o
 -11   2   5       51.29       60.17     12.76 o
 -10   2   5       13.86        7.16     10.99 o
  -9   2   5       57.58       53.90     11.83 o
  -8   2   5      857.48      767.91     41.09 o
  -7   2   5     1214.06     1188.90     32.18 o
  -6   2   5       20.58       43.89     13.19 o
  -5   2   5      105.71      121.01     12.99 o
  -4   2   5     2747.52     2969.74     33.75 o
  -3   2   5      207.32      261.34     12.60 o
  -2   2   5      130.81       80.05     12.13 o
  -1   2   5      399.58      460.99     11.44 o
   0   2   5      179.81      155.28      8.76 o
   1   2   5     5686.95     5707.86    126.93 o
   2   2   5     1247.51     1211.74     61.71 o
   3   2   5       58.00       49.94     10.66 o
   4   2   5      558.35      531.34     23.65 o
   5   2   5      574.82      569.41     33.34 o
   6   2   5      191.12      184.45      9.36 o
   7   2   5        1.93       21.61     11.49 o
   8   2   5       40.72       52.88      9.09 o
   9   2   5       41.76       34.72     18.16 o
 -11   3   5      157.71      150.24     38.98 o
 -10   3   5      111.42      101.61     19.58 o
  -9   3   5       18.33       10.79     11.67 o
  -8   3   5      541.86      559.82     12.63 o
  -7   3   5      155.65      185.93     13.39 o
  -6   3   5      567.24      533.59     21.16 o
  -5   3   5      293.93      264.40     11.30 o
  -4   3   5      267.86      262.92     11.68 o
  -3   3   5     6291.37     6822.24    117.67 o
  -2   3   5     3993.35     4201.30    162.36 o
  -1   3   5      248.32      332.65     10.35 o
   0   3   5       27.43       23.35      7.98 o
   1   3   5     2174.45     2209.23     76.39 o
   2   3   5      514.51      489.03     19.37 o
   3   3   5      513.99      509.87     26.18 o
   4   3   5       17.75       32.97      9.50 o
   5   3   5      177.90      180.81      9.64 o
   6   3   5      273.37      282.99     17.48 o
   7   3   5       74.62      100.35      9.26 o
   8   3   5        1.41       14.37      9.95 o
 -11   4   5      105.47      100.05     13.07 o
 -10   4   5        0.77        0.68     12.21 o
  -9   4   5      203.77      192.78     19.58 o
  -8   4   5      143.97      131.67     11.54 o
  -7   4   5       22.33       35.27     12.10 o
  -6   4   5     1166.52     1216.07     14.26 o
  -5   4   5      582.03      640.10     12.20 o
  -4   4   5        8.22       21.21     10.09 o
  -3   4   5     2795.42     3127.08     96.67 o
  -2   4   5     2029.74     1954.70     95.15 o
  -1   4   5       16.97       45.24     10.78 o
   0   4   5      371.09      404.78     15.82 o
   1   4   5        8.16        4.68     10.07 o
   2   4   5      395.51      426.10     28.28 o
   3   4   5      517.89      547.57     26.84 o
   4   4   5       94.76       71.73      8.23 o
   5   4   5       37.64       43.89      8.32 o
   6   4   5       90.09       91.99     10.10 o
   7   4   5       14.17        4.39     13.13 o
   8   4   5        0.14       24.06     10.30 o
 -11   5   5       15.58       -3.50     11.95 o
 -10   5   5      129.07      132.21     12.42 o
  -9   5   5      491.47      455.95     33.10 o
  -8   5   5       11.67       -3.63     13.00 o
  -7   5   5      223.09      243.06     14.13 o
  -6   5   5     1135.41     1153.43     14.42 o
  -5   5   5        7.94       -2.30     12.75 o
  -4   5   5      459.63      519.31     28.51 o
  -3   5   5      148.20      131.80     10.84 o
  -2   5   5        0.67        5.77     11.55 o
  -1   5   5     1402.41     1476.55     49.73 o
   0   5   5      606.95      606.63     19.22 o
   1   5   5       58.04       60.14      9.18 o
   2   5   5     1500.63     1504.25     63.67 o
   3   5   5       40.97       66.06     14.98 o
   4   5   5        7.43       30.31     11.99 o
   5   5   5        1.07       10.74      8.28 o
   6   5   5        4.58       16.96     11.40 o
   7   5   5        1.38        9.10      9.03 o
 -11   6   5        2.82       -3.01     12.76 o
 -10   6   5      102.78       81.10     12.26 o
  -9   6   5       99.54      118.08     17.15 o
  -8   6   5       20.52       33.35     21.62 o
  -7   6   5        1.92        5.41     12.52 o
  -6   6   5       91.54       94.15     16.66 o
  -5   6   5      242.81      289.19     12.79 o
  -4   6   5     2400.19     2305.67     84.96 o
  -3   6   5        1.09        1.81     11.39 o
  -2   6   5      105.48      108.04     10.34 o
  -1   6   5     1126.07     1062.63     39.12 o
   0   6   5       27.65       42.77     10.08 o
   1   6   5      196.69      228.39     12.35 o
   2   6   5      453.78      407.11      9.36 o
   3   6   5        2.81        0.03     12.46 o
   4   6   5       34.34       62.62      9.44 o
   5   6   5       41.94       52.97     15.04 o
   6   6   5       11.84       20.45     19.58 o
 -10   7   5       30.72       25.73     14.05 o
  -9   7   5        9.93       17.76     13.79 o
  -8   7   5      293.91      324.60     15.07 o
  -7   7   5      157.69      140.70     11.70 o
  -6   7   5       19.18       30.12     11.19 o
  -5   7   5      272.61      253.97     13.07 o
  -4   7   5     1104.27     1100.76     48.76 o
  -3   7   5       22.83       47.17     10.12 o
  -2   7   5       23.63       27.05     14.49 o
  -1   7   5       13.08       14.76     10.09 o
   0   7   5      116.13      145.05      9.80 o
   1   7   5      425.31      454.09     10.36 o
   2   7   5       33.01       36.49      8.63 o
   3   7   5       67.15       70.02     11.67 o
   4   7   5       82.22       96.13     13.44 o
   5   7   5        4.92       -7.10      9.14 o
 -10   8   5       10.25       25.62     11.90 o
  -9   8   5       21.57       -0.49     18.77 o
  -8   8   5      230.44      222.87     14.97 o
  -7   8   5       21.98       30.14     11.41 o
  -6   8   5       48.96       66.76     15.07 o
  -5   8   5       55.70       56.23     11.10 o
  -4   8   5       58.58       66.33     10.48 o
  -3   8   5       75.17      106.05     10.15 o
  -2   8   5        9.92       -7.78     11.28 o
  -1   8   5       14.36       18.04     11.58 o
   0   8   5      180.98      169.98     14.85 o
   1   8   5       79.33       87.71      9.16 o
   2   8   5        0.94       13.47      9.93 o
   3   8   5        0.81       12.30     18.32 o
   4   8   5        3.46       11.06      8.98 o
   5   8   5        3.93       21.17     10.14 o
 -10   9   5        3.67        3.71     19.08 o
  -9   9   5        0.30       22.95     12.84 o
  -8   9   5        4.62      -10.48     11.28 o
  -7   9   5      112.90      137.02     12.41 o
  -6   9   5      266.98      246.66     15.98 o
  -5   9   5       27.68       25.31     10.80 o
  -4   9   5      281.85      267.13     14.71 o
  -3   9   5      307.13      259.13     15.60 o
  -2   9   5        7.18       27.22     27.04 o
  -1   9   5        0.11       13.38      8.65 o
   0   9   5       35.58       50.74     16.47 o
   1   9   5        3.40      -10.63     14.67 o
   2   9   5       25.80       53.28      8.15 o
   3   9   5        3.94       14.40     17.08 o
   4   9   5        5.54        6.54     12.52 o
  -9  10   5        7.39       -1.43     17.55 o
  -8  10   5        0.08       -4.98     12.21 o
  -7  10   5      116.97      115.43     13.72 o
  -6  10   5       98.84       94.07     13.05 o
  -5  10   5       44.79       56.07     10.21 o
  -4  10   5       10.07        3.00      9.51 o
  -3  10   5       27.85       12.18      9.43 o
  -2  10   5       40.45       52.49     10.98 o
  -1  10   5       32.41       45.92     15.31 o
   0  10   5        0.84       -8.43      8.80 o
   1  10   5        9.58       13.20      9.56 o
   2  10   5       21.68       20.71     10.79 o
  -8  11   5        8.88        2.53     11.82 o
  -7  11   5       12.06       10.93     10.23 o
  -6  11   5        4.08       -4.05      9.69 o
  -5  11   5       39.97       31.71      9.42 o
  -4  11   5        6.69       11.00     12.76 o
  -3  11   5        2.49       10.54      9.46 o
  -2  11   5       50.07       52.84     11.37 o
  -1  11   5       36.05       49.20      8.72 o
   0  11   5        0.16       34.80     17.10 o
   1  11   5        4.52       20.37      8.83 o
  -6  12   5        4.46        0.47     10.69 o
  -5  12   5       35.14       35.60     10.94 o
  -4  12   5        3.89        6.10      9.30 o
  -3  12   5        1.00       -5.72     12.02 o
  -2  12   5        4.43        2.54      8.82 o
  -1  12   5        1.92       10.48     12.23 o
   0 -14   6        3.89       44.60     16.34 o
   1 -14   6        6.51        5.33     20.64 o
   2 -14   6        9.70        9.50      9.83 o
   3 -14   6        0.44       12.58     10.23 o
   4 -14   6        6.28       24.87     18.34 o
   5 -14   6       20.54       29.61     11.11 o
   6 -14   6        2.64       17.42     18.02 o
  -2 -13   6       33.58       19.24     14.70 o
  -1 -13   6        7.29        2.54     16.53 o
   0 -13   6        0.17       27.86      9.62 o
   1 -13   6        2.84       13.39     15.36 o
   2 -13   6        0.25        1.57      9.76 o
   3 -13   6       13.83       13.72      9.10 o
   4 -13   6        7.81       13.67     14.89 o
   5 -13   6        0.12       30.73     10.29 o
   6 -13   6        1.78       -6.27     11.23 o
   7 -13   6       45.68       29.52     10.26 o
  -3 -12   6        0.90       -0.14     11.94 o
  -2 -12   6       22.80       16.93     19.47 o
  -1 -12   6        6.99       11.67     11.59 o
   0 -12   6        7.16       -6.25     10.92 o
   1 -12   6        3.29        5.17     20.55 o
   2 -12   6        0.04       18.98     12.07 o
   3 -12   6       99.56      112.98      9.42 o
   4 -12   6        8.68       16.03     25.83 o
   5 -12   6        1.66       22.97     23.26 o
   6 -12   6        3.07       -8.96      9.29 o
   7 -12   6        6.11        7.04     11.00 o
   8 -12   6        1.93      -20.40     14.05 o
  -4 -11   6       18.87       40.66      9.68 o
  -3 -11   6       10.82        5.10      9.83 o
  -2 -11   6        4.25        2.59     10.52 o
  -1 -11   6       87.04      118.36     29.46 o
   0 -11   6       87.16       70.93     17.02 o
   1 -11   6       12.76        2.07     14.43 o
   2 -11   6        6.73       21.53     14.50 o
   3 -11   6      188.80      174.67     10.36 o
   4 -11   6        0.38        9.29     20.79 o
   5 -11   6       48.22       63.10     14.92 o
   6 -11   6        0.35        7.86      9.91 o
   7 -11   6       10.47       17.27     14.75 o
   8 -11   6      170.79      156.03     20.87 o
   9 -11   6       45.87       52.14     13.32 o
  -5 -10   6        0.15       -3.61     12.53 o
  -4 -10   6       86.17       77.94     10.12 o
  -3 -10   6       51.30       38.17     10.85 o
  -2 -10   6        6.33       11.07     22.51 o
  -1 -10   6       75.26       74.00     10.11 o
   0 -10   6      121.43      127.80     18.17 o
   1 -10   6      108.55       94.47     31.71 o
   2 -10   6       38.20       37.38     10.72 o
   3 -10   6       47.78       43.84     25.47 o
   4 -10   6       51.33       58.66     10.94 o
   5 -10   6      149.12      161.01     12.32 o
   6 -10   6        1.94        1.43     13.51 o
   7 -10   6        0.17       -5.98     10.94 o
   8 -10   6      161.94      131.87     11.92 o
   9 -10   6       12.49       30.77     12.11 o
  -6  -9   6        6.51        9.16     11.45 o
  -5  -9   6        1.92       15.06     12.28 o
  -4  -9   6       25.79       27.14     11.20 o
  -3  -9   6       30.89       33.11     26.98 o
  -2  -9   6      116.62      153.22     11.28 o
  -1  -9   6       32.42       59.61     11.58 o
   0  -9   6       24.60       -1.81     18.34 o
   1  -9   6      421.41      407.09     10.73 o
   2  -9   6      195.69      194.63     10.20 o
   3  -9   6        0.22        3.40     22.14 o
   4  -9   6      344.59      326.00     28.08 o
   5  -9   6      270.38      304.52     25.59 o
   6  -9   6      164.53      169.14     15.51 o
   7  -9   6       86.07      108.08     11.28 o
   8  -9   6      141.16      132.19     13.29 o
   9  -9   6       27.70       42.89     13.12 o
  10  -9   6       65.02       54.34     28.86 o
  -7  -8   6        0.74       -3.59     12.33 o
  -6  -8   6       13.87        4.03     11.32 o
  -5  -8   6       22.78       35.29     11.44 o
  -4  -8   6       41.82       53.43     18.85 o
  -3  -8   6      277.28      312.94     12.76 o
  -2  -8   6      466.34      465.39     22.48 o
  -1  -8   6       15.89       48.62     11.36 o
   0  -8   6      260.71      225.39     16.44 o
   1  -8   6      960.92      940.27     14.35 o
   2  -8   6        0.16       -9.34     10.21 o
   3  -8   6      507.06      511.93     35.45 o
   4  -8   6       36.72       55.94      9.83 o
   5  -8   6        8.04       19.58      9.43 o
   6  -8   6      636.69      622.38     12.26 o
   7  -8   6       86.52       90.00     14.61 o
   8  -8   6        4.53        8.55     25.12 o
   9  -8   6       33.41       12.50     31.61 o
  10  -8   6       33.94       18.20     12.09 o
  -8  -7   6        0.90       -5.46     10.98 o
  -7  -7   6       30.59       36.65     19.58 o
  -6  -7   6       93.43       83.53     11.40 o
  -5  -7   6       17.71       61.62     26.89 o
  -4  -7   6       29.66       25.05     11.45 o
  -3  -7   6      255.34      285.01     14.84 o
  -2  -7   6      175.29      153.75     11.42 o
  -1  -7   6      382.64      360.99     28.64 o
   0  -7   6      466.81      468.62     19.64 o
   1  -7   6     1155.80     1056.18     19.25 o
   2  -7   6     1257.20     1253.40     13.04 o
   3  -7   6     1493.19     1549.23     20.96 o
   4  -7   6       85.64       90.75      9.45 o
   5  -7   6      106.03      137.85     14.18 o
   6  -7   6      801.66      807.64     15.63 o
   7  -7   6       10.60       34.88     11.99 o
   8  -7   6       17.13       41.34     12.15 o
   9  -7   6       25.78       32.95     11.04 o
  10  -7   6        0.08       15.18     13.03 o
  -8  -6   6       24.15       12.32     23.14 o
  -7  -6   6       74.45       89.84     10.36 o
  -6  -6   6      117.93      120.53     36.42 o
  -5  -6   6       19.29        9.70     10.05 o
  -4  -6   6      140.41      153.12     26.67 o
  -3  -6   6        1.90       12.48     11.78 o
  -2  -6   6       41.11       56.16     13.02 o
  -1  -6   6     1973.38     1955.18     99.61 o
   0  -6   6     1971.26     1824.97     15.71 o
   1  -6   6     1002.69     1028.46     12.43 o
   2  -6   6     3107.20     3220.99     21.71 o
   3  -6   6     1575.10     1580.28     12.83 o
   4  -6   6      701.24      734.17     21.49 o
   5  -6   6       14.36       21.51     18.67 o
   6  -6   6      671.20      692.02     21.78 o
   7  -6   6      252.25      255.04     11.75 o
   8  -6   6      349.45      355.53     11.69 o
   9  -6   6        6.51        5.07     30.89 o
  10  -6   6        1.50       -4.97     11.71 o
  -9  -5   6        8.44        5.53     34.27 o
  -8  -5   6      112.28       94.62     12.67 o
  -7  -5   6        6.21       39.98     32.41 o
  -6  -5   6        2.25       -6.85     11.00 o
  -5  -5   6      216.52      194.17     13.50 o
  -4  -5   6     1216.28     1237.75     40.31 o
  -3  -5   6       92.59      113.97     15.13 o
  -2  -5   6      210.25      205.62     25.64 o
  -1  -5   6     3794.91     3504.13     19.18 o
   0  -5   6      630.02      669.81     17.78 o
   1  -5   6     3730.56     3848.01    244.58 o
   2  -5   6      141.59      205.80      9.29 o
   3  -5   6        3.94       14.74     14.66 o
   4  -5   6     2087.25     2120.02     18.88 o
   5  -5   6      629.47      686.59     21.92 o
   6  -5   6       50.08       60.81     10.03 o
   7  -5   6      441.95      468.31     18.28 o
   8  -5   6      246.45      232.13     12.27 o
   9  -5   6        4.22       -2.70     21.03 o
  10  -5   6        0.03       -3.23     16.00 o
  -9  -4   6        0.68       10.49     23.19 o
  -8  -4   6      212.88      221.90     26.83 o
  -7  -4   6      100.76       91.91     22.56 o
  -6  -4   6        0.01       10.04     11.34 o
  -5  -4   6      459.52      472.20     28.41 o
  -4  -4   6      872.70      840.44     64.59 o
  -3  -4   6      557.29      507.07     21.96 o
  -2  -4   6        6.73        6.83     12.35 o
  -1  -4   6       78.12       86.01     13.78 o
   0  -4   6      140.22      115.45     12.50 o
   1  -4   6     1441.27     1364.96     16.06 o
   2  -4   6       12.30        8.52      9.58 o
   3  -4   6      661.74      747.31     11.86 o
   4  -4   6     2776.92     2710.69     19.69 o
   5  -4   6      288.20      287.13     10.06 o
   6  -4   6      112.54      124.88     11.00 o
   7  -4   6      172.99      178.54     11.13 o
   8  -4   6       26.00       34.11     16.84 o
   9  -4   6      118.79      109.44     11.99 o
  10  -4   6       19.48       24.77     14.73 o
 -10  -3   6        5.20       -5.54     21.69 o
  -9  -3   6       12.67       23.11     13.22 o
  -8  -3   6      172.98      165.81     22.44 o
  -7  -3   6       25.53       26.70     13.03 o
  -6  -3   6      168.03      178.20     36.51 o
  -5  -3   6      168.21      131.69     13.13 o
  -4  -3   6      178.94      153.15     14.54 o
  -3  -3   6     6746.88     6476.21    241.00 o
  -2  -3   6      953.50      890.22     15.28 o
  -1  -3   6      381.19      366.68     22.07 o
   0  -3   6     2301.99     2336.21     87.87 o
   1  -3   6      971.38      981.51     12.14 o
   2  -3   6     1198.17     1229.74     16.93 o
   3  -3   6      519.17      584.22     10.30 o
   4  -3   6       55.72       44.15      9.44 o
   5  -3   6      357.19      341.12      9.41 o
   6  -3   6     1009.80      981.00     20.60 o
   7  -3   6        3.53        1.00     10.58 o
   8  -3   6      130.03      125.27     13.98 o
   9  -3   6      221.06      245.46     23.17 o
  10  -3   6        0.82        5.61     15.30 o
 -10  -2   6        2.55       -0.50     11.82 o
  -9  -2   6        0.18       -5.36     11.78 o
  -8  -2   6        0.35      -24.04     33.28 o
  -7  -2   6      527.45      501.73     52.20 o
  -6  -2   6      689.59      666.50     49.53 o
  -5  -2   6       17.78        7.84     13.14 o
  -4  -2   6       54.43       40.69     12.61 o
  -3  -2   6     5091.36     4812.10    314.46 o
  -2  -2   6       39.35       39.16      9.34 o
  -1  -2   6      424.56      376.78     24.49 o
   0  -2   6     3458.82     3447.67     13.73 o
   1  -2   6        8.53        4.64     10.29 o
   2  -2   6     8724.80     8627.75     40.81 o
   3  -2   6      415.05      378.03     12.58 o
   4  -2   6       18.77       24.88      9.50 o
   5  -2   6     1020.50     1009.69     12.02 o
   6  -2   6     1016.50      968.21     27.21 o
   7  -2   6       24.63        5.84     11.62 o
   8  -2   6       21.08       36.88     11.36 o
   9  -2   6       60.53       53.70     13.85 o
  10  -2   6       12.20       32.44     10.37 o
 -10  -1   6      143.03      140.21     11.12 o
  -9  -1   6       18.24       33.64      9.34 o
  -8  -1   6        0.52        7.07      9.96 o
  -7  -1   6      725.97      689.05     98.88 o
  -6  -1   6      419.68      448.28     69.03 o
  -5  -1   6      215.00      191.99     10.65 o
  -4  -1   6       79.70       99.11      9.94 o
  -3  -1   6      405.00      386.97     23.92 o
  -2  -1   6     2283.42     2234.70     53.01 o
  -1  -1   6     1786.66     1889.06     34.23 o
   0  -1   6       63.00       70.13     11.59 o
   1  -1   6     1383.85     1418.68     12.45 o
   2  -1   6     4260.88     4419.08     27.51 o
   3  -1   6      622.94      584.43     10.82 o
   4  -1   6       28.70       19.93      9.76 o
   5  -1   6      298.69      316.08     21.10 o
   6  -1   6       49.54       38.16      9.70 o
   7  -1   6      741.14      716.68     28.24 o
   8  -1   6       74.98       56.61     10.15 o
   9  -1   6        0.26        6.44      9.32 o
 -10   0   6      166.37      175.42     19.52 o
  -9   0   6        0.92       -5.32      9.70 o
  -8   0   6       17.11       31.26     10.66 o
  -7   0   6       86.45       95.59     16.64 o
  -6   0   6      369.71      343.30     16.79 o
  -5   0   6     2632.74     2465.22    148.11 o
  -4   0   6       99.28       81.28     11.27 o
  -3   0   6      574.99      675.05     37.59 o
  -2   0   6     5767.73     5994.09     24.10 o
  -1   0   6     2993.72     3006.95     18.66 o
   0   0   6     1055.39     1161.20     13.62 o
   1   0   6      159.44      180.38     10.00 o
   2   0   6     2295.88     2484.72     37.52 o
   3   0   6     1516.77     1436.63     32.32 o
   4   0   6     1102.94     1058.23     42.04 o
   5   0   6       38.31       55.63      9.16 o
   6   0   6       50.67       41.69      9.63 o
   7   0   6      146.60      164.89     23.77 o
   8   0   6       27.17       24.61      9.82 o
   9   0   6        0.89      -13.26      9.36 o
 -11   1   6        8.99        6.48     11.46 o
 -10   1   6       15.55       31.01     11.24 o
  -9   1   6      253.11      255.82     11.35 o
  -8   1   6      238.47      241.77     11.09 o
  -7   1   6      110.00      105.56     11.21 o
  -6   1   6     1039.01     1056.77     52.75 o
  -5   1   6     2439.92     2454.60    100.00 o
  -4   1   6       48.56       76.82     12.77 o
  -3   1   6        2.22        0.55     11.54 o
  -2   1   6     1079.21     1096.93     20.01 o
  -1   1   6       10.90        9.43     11.78 o
   0   1   6     4968.17     4934.25     90.96 o
   1   1   6     2700.71     2835.18     63.52 o
   2   1   6       75.61       77.30      9.27 o
   3   1   6     3217.09     3229.60     90.48 o
   4   1   6      947.78      957.57     43.65 o
   5   1   6        0.29        0.32      9.51 o
   6   1   6       26.51       30.26      9.42 o
   7   1   6      122.19      139.78     27.45 o
   8   1   6       23.82       32.53     10.19 o
   9   1   6       41.22       33.17     10.51 o
 -11   2   6        8.77       19.04     12.15 o
 -10   2   6       19.85       28.49     11.65 o
  -9   2   6      570.17      556.97     24.25 o
  -8   2   6      132.28      139.49     12.12 o
  -7   2   6      367.22      345.91     19.68 o
  -6   2   6      520.25      514.84     26.14 o
  -5   2   6      300.37      293.26     12.84 o
  -4   2   6      710.55      706.64     17.02 o
  -3   2   6     3775.73     3745.01    119.26 o
  -2   2   6       34.79       26.12     13.14 o
  -1   2   6     2653.59     2612.91     34.11 o
   0   2   6     2482.30     2222.43     43.65 o
   1   2   6       93.25       92.13      8.05 o
   2   2   6       78.09      104.79      8.80 o
   3   2   6       90.04       81.04     10.78 o
   4   2   6       87.22      106.97     10.39 o
   5   2   6      166.30      175.41     19.04 o
   6   2   6       76.12       71.17     12.25 o
   7   2   6        0.67       10.33      8.85 o
   8   2   6      105.20       96.36     11.80 o
 -11   3   6        2.48        7.60     12.04 o
 -10   3   6        0.55       -6.57     12.10 o
  -9   3   6      102.83      119.58     12.12 o
  -8   3   6        2.86       12.87     12.54 o
  -7   3   6     1602.61     1535.17     32.32 o
  -6   3   6       34.13       32.16     12.91 o
  -5   3   6      125.28      133.63     10.94 o
  -4   3   6     2293.53     2185.45     24.86 o
  -3   3   6      556.02      520.94     16.80 o
  -2   3   6      600.51      635.15     23.04 o
  -1   3   6     1667.16     1818.79     35.65 o
   0   3   6       81.13       92.90      9.28 o
   1   3   6      237.98      190.53     12.22 o
   2   3   6      654.66      634.75     31.72 o
   3   3   6      214.66      191.49     10.66 o
   4   3   6       38.13       34.30      8.76 o
   5   3   6      448.91      446.18     20.16 o
   6   3   6       53.28       80.83     10.28 o
   7   3   6        5.39       -2.59      9.44 o
   8   3   6       19.37       45.87     10.24 o
 -11   4   6       89.23       75.85     13.45 o
 -10   4   6       26.84       14.42     23.44 o
  -9   4   6        0.64       10.01     11.97 o
  -8   4   6      165.41      177.80     11.99 o
  -7   4   6     2244.17     2157.57     43.43 o
  -6   4   6      114.01      128.36     11.71 o
  -5   4   6        2.78        2.63     12.60 o
  -4   4   6      761.87      832.52     18.97 o
  -3   4   6       36.09       21.74     10.84 o
  -2   4   6     1644.24     1683.57     72.04 o
  -1   4   6      298.12      262.87     10.61 o
   0   4   6      385.17      348.92      9.80 o
   1   4   6      382.53      330.81     10.55 o
   2   4   6      844.68      836.99     54.02 o
   3   4   6      118.20      125.04     12.35 o
   4   4   6      143.32      139.88      8.66 o
   5   4   6       30.00       28.63      9.85 o
   6   4   6        2.51        1.63     12.90 o
   7   4   6       23.63       51.25     23.72 o
 -11   5   6      126.20      101.15     12.31 o
 -10   5   6       60.47       36.12     13.20 o
  -9   5   6       25.86       48.44     12.79 o
  -8   5   6        1.74       10.30     21.65 o
  -7   5   6       59.75       60.34     12.10 o
  -6   5   6      490.66      532.98     12.68 o
  -5   5   6       18.13       29.72     10.43 o
  -4   5   6      191.16      223.25     11.32 o
  -3   5   6      749.88      704.22     40.12 o
  -2   5   6      674.59      658.21     40.30 o
  -1   5   6        5.99       17.29     10.56 o
   0   5   6       56.37       65.03      9.94 o
   1   5   6        7.29       10.84     10.85 o
   2   5   6        1.66        0.81      8.51 o
   3   5   6      186.12      208.21      9.15 o
   4   5   6        5.31        1.60     10.87 o
   5   5   6       25.78       17.37     14.70 o
   6   5   6       74.55       66.87      9.01 o
   7   5   6       61.78      101.26     15.10 o
 -10   6   6        3.99       11.63     13.71 o
  -9   6   6      168.28      159.15     14.37 o
  -8   6   6       38.17       27.44     13.33 o
  -7   6   6      168.28      158.54     15.99 o
  -6   6   6     1577.71     1567.17     47.05 o
  -5   6   6        6.68       15.65     12.47 o
  -4   6   6       94.26       94.13     11.78 o
  -3   6   6      284.13      293.37     15.74 o
  -2   6   6      319.18      302.39     17.56 o
  -1   6   6      151.69      177.71     19.46 o
   0   6   6       31.09       48.04     10.52 o
   1   6   6       65.12       73.97     13.03 o
   2   6   6      174.45      175.30      9.14 o
   3   6   6      436.10      425.67     28.30 o
   4   6   6        7.19       43.20     13.01 o
   5   6   6        0.95       22.54     19.04 o
   6   6   6        1.88       23.87      8.37 o
 -10   7   6      107.18      101.64     13.27 o
  -9   7   6      140.08      142.99     14.41 o
  -8   7   6        0.21       -1.24     17.83 o
  -7   7   6        2.62        3.31     12.22 o
  -6   7   6      393.98      398.87     27.05 o
  -5   7   6      112.21      102.61     12.28 o
  -4   7   6      352.43      330.26     17.52 o
  -3   7   6       12.86        2.24     10.64 o
  -2   7   6        9.80       20.88     16.68 o
  -1   7   6      761.04      783.11     45.80 o
   0   7   6       63.21       71.60      9.90 o
   1   7   6       36.20       36.85      9.80 o
   2   7   6       13.55       18.61     11.47 o
   3   7   6       33.70       45.42      8.76 o
   4   7   6        1.80       19.82      8.98 o
   5   7   6        3.25        9.86      8.68 o
 -10   8   6        8.03       15.81     16.87 o
  -9   8   6        0.67        4.00     11.98 o
  -8   8   6       40.74       37.80     12.01 o
  -7   8   6       87.60       90.48     12.86 o
  -6   8   6        0.01       -2.65     12.24 o
  -5   8   6       50.15       70.91     11.08 o
  -4   8   6      383.66      390.01     15.11 o
  -3   8   6       38.04       43.79      9.97 o
  -2   8   6       31.68       23.74     13.57 o
  -1   8   6      246.71      228.92      9.45 o
   0   8   6       13.48       16.09      9.68 o
   1   8   6       19.33       49.48     10.53 o
   2   8   6        1.47       -0.01     14.31 o
   3   8   6        2.51       22.01      8.66 o
   4   8   6       33.36       61.28      8.90 o
  -9   9   6       45.18       46.06     14.18 o
  -8   9   6       56.40       48.13     11.30 o
  -7   9   6       33.31       40.58     11.94 o
  -6   9   6       30.37       33.70     11.09 o
  -5   9   6       23.64       34.95     10.41 o
  -4   9   6       72.24       49.57      9.84 o
  -3   9   6       37.74       53.08     13.17 o
  -2   9   6      108.50      129.69     21.35 o
  -1   9   6       13.70       11.20     13.09 o
   0   9   6       68.12       57.93      9.58 o
   1   9   6       63.63       71.75     11.56 o
   2   9   6        4.28       19.43     12.27 o
   3   9   6        2.77       -2.64      7.65 o
  -8  10   6       14.59       22.51     12.15 o
  -7  10   6        3.53       -2.19     11.10 o
  -6  10   6       13.10       12.66     11.18 o
  -5  10   6        2.98       16.61     10.68 o
  -4  10   6        2.53       15.62      9.82 o
  -3  10   6       54.54       58.71     18.03 o
  -2  10   6      100.40      121.08     12.14 o
  -1  10   6        4.29       15.81      9.07 o
   0  10   6       41.44       58.43     11.71 o
   1  10   6        8.02        6.56     13.88 o
   2  10   6        0.94       -1.14      9.43 o
  -7  11   6       13.29        9.49     11.40 o
  -6  11   6       44.40       47.18     11.05 o
  -5  11   6        3.70        5.84      9.80 o
  -4  11   6        2.06       16.87     13.84 o
  -3  11   6        4.72       -3.02      9.89 o
  -2  11   6        0.66        0.73      9.26 o
  -1  11   6        4.77        4.62      9.44 o
   0  11   6        0.92       16.11      9.55 o
  -5  12   6        0.39      -33.89     16.95 o
  -4  12   6        2.83        2.61      9.63 o
  -3  12   6        2.43       -1.90     15.48 o
   0 -14   7       13.12       20.40     13.29 o
   1 -14   7        7.61       -0.81     22.85 o
   2 -14   7        3.73       -6.44      9.86 o
   3 -14   7        5.17       11.61     12.47 o
   4 -14   7        4.30        8.34     15.85 o
   5 -14   7       13.55       33.00     11.80 o
  -2 -13   7        0.80      -15.56     10.67 o
  -1 -13   7       18.79       30.95     13.91 o
   0 -13   7        3.37       19.57     13.12 o
   1 -13   7        0.10      -11.05     10.06 o
   2 -13   7       20.75       29.13      9.06 o
   3 -13   7        1.88       -4.35     20.14 o
   4 -13   7        0.43       22.53     15.61 o
   5 -13   7       50.72       41.04     10.82 o
   6 -13   7        0.77        2.26     15.10 o
   7 -13   7        6.96       12.80     13.47 o
  -3 -12   7        1.25       27.04      9.58 o
  -2 -12   7        7.82       23.01     10.74 o
  -1 -12   7       24.10      -21.83     17.27 o
   0 -12   7        0.52      -26.59     20.19 o
   1 -12   7       26.94       13.03     16.35 o
   2 -12   7       37.67       31.63     11.29 o
   3 -12   7        7.86       28.87     33.45 o
   4 -12   7       16.06       32.26     10.63 o
   5 -12   7       86.03       77.43     10.01 o
   6 -12   7        4.18       16.12      9.49 o
   7 -12   7       57.26       70.80     11.27 o
   8 -12   7        1.14      -29.10     14.55 o
  -4 -11   7        5.83       24.20     16.07 o
  -3 -11   7        9.63        6.84     15.02 o
  -2 -11   7       35.17       70.52     14.86 o
  -1 -11   7        7.55      -15.65     10.79 o
   0 -11   7       10.58       25.38     10.15 o
   1 -11   7       51.71       62.92     20.58 o
   2 -11   7       11.36       15.28     11.37 o
   3 -11   7      179.80      192.30     18.39 o
   4 -11   7      112.41      100.93     10.00 o
   5 -11   7        8.86       28.21      9.47 o
   6 -11   7       47.51       27.22     10.74 o
   7 -11   7       50.79       61.32     12.95 o
   8 -11   7       18.41      -17.37     10.38 o
  -5 -10   7       32.31       46.18     10.39 o
  -4 -10   7       39.53       30.57     11.67 o
  -3 -10   7       10.05       30.52     25.09 o
  -2 -10   7       34.66       35.05      9.70 o
  -1 -10   7       28.66       49.33     32.95 o
   0 -10   7      440.68      369.78     23.68 o
   1 -10   7       21.63       36.66     12.42 o
   2 -10   7       30.75       35.56      9.77 o
   3 -10   7      411.20      358.25     14.84 o
   4 -10   7       86.55       88.06     10.46 o
   5 -10   7       23.59       22.87      9.57 o
   6 -10   7       53.91       40.39      9.48 o
   7 -10   7       13.93        5.22     15.78 o
   8 -10   7        4.16       20.35     19.39 o
   9 -10   7       25.30       36.31     10.72 o
  -6  -9   7        0.10       24.10     39.52 o
  -5  -9   7       27.10       39.97     12.26 o
  -4  -9   7       44.45       61.45     10.46 o
  -3  -9   7       43.47       51.03     10.24 o
  -2  -9   7       39.97       37.41     11.04 o
  -1  -9   7      208.36      211.82     11.62 o
   0  -9   7      836.10      783.94     12.03 o
   1  -9   7      375.35      406.26     13.55 o
   2  -9   7        0.36       16.84     30.56 o
   3  -9   7       87.43       66.52     18.95 o
   4  -9   7      100.09      153.64     10.60 o
   5  -9   7      569.73      572.78     17.57 o
   6  -9   7        4.75       14.03     12.53 o
   7  -9   7       12.50       -4.77     19.62 o
   8  -9   7      136.63      146.91     20.55 o
   9  -9   7       95.35       77.71     23.36 o
  -7  -8   7       20.83        3.97     30.23 o
  -6  -8   7        6.19       26.07     11.18 o
  -5  -8   7        1.04       12.82     24.52 o
  -4  -8   7      514.78      528.91     12.51 o
  -3  -8   7      122.28      151.58     22.52 o
  -2  -8   7      183.28      175.64     33.74 o
  -1  -8   7       36.99       44.50     11.22 o
   0  -8   7      194.00      193.42     21.19 o
   1  -8   7     1017.75      930.60     16.54 o
   2  -8   7      258.33      273.66     13.29 o
   3  -8   7       31.02       43.64     17.35 o
   4  -8   7      168.53      179.43      9.20 o
   5  -8   7      683.92      697.00     15.26 o
   6  -8   7        1.99        3.59     18.00 o
   7  -8   7        0.70       16.77     10.04 o
   8  -8   7       30.62       21.98     10.95 o
   9  -8   7        0.64        3.66     10.70 o
  10  -8   7       35.90       58.04     15.31 o
  -8  -7   7       17.45       51.21     29.28 o
  -7  -7   7       55.89       82.41     11.32 o
  -6  -7   7       13.26       22.15     12.37 o
  -5  -7   7        0.27        6.35     10.22 o
  -4  -7   7      167.53      158.38     12.67 o
  -3  -7   7       44.61       38.48     12.06 o
  -2  -7   7      583.99      538.52     28.03 o
  -1  -7   7        6.97        7.14     10.54 o
   0  -7   7       16.63       15.38     12.35 o
   1  -7   7     1388.32     1339.51     14.72 o
   2  -7   7      230.00      218.79     10.42 o
   3  -7   7      238.40      235.47     10.27 o
   4  -7   7      166.59      167.73     11.11 o
   5  -7   7      179.20      175.88     11.11 o
   6  -7   7      211.97      211.93     12.46 o
   7  -7   7       22.39       54.13     12.17 o
   8  -7   7        0.18       23.24     24.87 o
   9  -7   7       94.60       75.33     15.83 o
  10  -7   7      129.77      110.98     11.70 o
  -8  -6   7       19.88       34.75     12.78 o
  -7  -6   7       28.10       41.59     12.26 o
  -6  -6   7      582.73      622.01     53.85 o
  -5  -6   7      162.28      152.38     17.97 o
  -4  -6   7       23.51       38.00     10.88 o
  -3  -6   7      790.56      812.90     13.05 o
  -2  -6   7     1100.39     1033.46     51.16 o
  -1  -6   7       56.62       40.22     13.79 o
   0  -6   7       27.45       43.58     11.52 o
   1  -6   7      356.06      327.27     11.13 o
   2  -6   7      430.29      463.53     12.69 o
   3  -6   7     1269.93     1346.71     28.96 o
   4  -6   7       79.21       73.10     11.61 o
   5  -6   7       78.53       58.75     12.15 o
   6  -6   7     1547.67     1577.20     43.89 o
   7  -6   7      100.16       80.16     10.99 o
   8  -6   7       46.69       45.66     19.76 o
   9  -6   7       39.21       26.66     11.83 o
  10  -6   7       41.41       28.09     11.31 o
  -9  -5   7       52.73       78.16     13.43 o
  -8  -5   7        0.11       -2.12     11.15 o
  -7  -5   7        4.18        5.01     11.00 o
  -6  -5   7      695.59      745.15     74.59 o
  -5  -5   7      144.26      141.23     24.01 o
  -4  -5   7       41.68       37.79     15.88 o
  -3  -5   7      377.04      373.43     13.88 o
  -2  -5   7      355.31      330.73     24.63 o
  -1  -5   7     2931.80     2355.19    283.65 o
   0  -5   7      196.42      192.45     13.52 o
   1  -5   7     2038.63     1974.33     19.07 o
   2  -5   7      410.11      410.67     10.09 o
   3  -5   7     1882.68     1893.85     33.09 o
   4  -5   7        0.83        6.08     10.08 o
   5  -5   7        1.85        1.58     12.03 o
   6  -5   7      616.61      587.66     15.16 o
   7  -5   7       76.37      117.40     41.75 o
   8  -5   7      326.15      306.16     23.88 o
   9  -5   7       17.69       18.36     11.90 o
  10  -5   7       11.44      -19.26     26.81 o
  -9  -4   7       92.53       81.58     13.20 o
  -8  -4   7       21.87       27.06     12.94 o
  -7  -4   7       21.78       19.09     12.65 o
  -6  -4   7       57.57       73.35     12.64 o
  -5  -4   7      284.38      297.96     19.16 o
  -4  -4   7     1027.84      916.70     89.72 o
  -3  -4   7       99.49       84.97     13.65 o
  -2  -4   7      358.16      322.95     28.28 o
  -1  -4   7     2127.31     1986.13     25.50 o
   0  -4   7     3243.60     3220.33     63.85 o
   1  -4   7      241.41      274.49     10.21 o
   2  -4   7      582.58      628.20     11.59 o
   3  -4   7     1027.67     1055.94     16.90 o
   4  -4   7     2150.83     2138.72     12.53 o
   5  -4   7      128.90      112.81     10.23 o
   6  -4   7      174.34      176.11     11.86 o
   7  -4   7      307.76      324.59     10.09 o
   8  -4   7      381.61      375.17     11.84 o
   9  -4   7        1.32       33.40     12.32 o
  10  -4   7        6.05       14.48     12.50 o
 -10  -3   7       34.71       29.66     13.29 o
  -9  -3   7        3.68       -8.34     12.72 o
  -8  -3   7      278.17      267.82     35.49 o
  -7  -3   7       63.57       81.88     36.01 o
  -6  -3   7       47.83       45.04     27.50 o
  -5  -3   7     1885.21     1817.84    177.80 o
  -4  -3   7      458.36      412.57     30.66 o
  -3  -3   7      206.99      194.68     13.55 o
  -2  -3   7      139.86      147.18     12.78 o
  -1  -3   7     1932.76     1889.03     32.98 o
   0  -3   7      751.51      711.75     42.22 o
   1  -3   7     2177.36     2310.21     15.02 o
   2  -3   7        5.15       -2.10      9.67 o
   3  -3   7      158.20      140.43     10.21 o
   4  -3   7     3990.20     4066.90     16.04 o
   5  -3   7      151.66      150.37      9.31 o
   6  -3   7       98.03       90.76     10.70 o
   7  -3   7       39.89       65.32     10.62 o
   8  -3   7       71.08       83.89     24.40 o
   9  -3   7       82.46       66.80     10.38 o
 -10  -2   7        6.81        3.04     10.12 o
  -9  -2   7       11.07       21.35     12.91 o
  -8  -2   7      609.56      596.39     96.86 o
  -7  -2   7       47.69       45.51     12.83 o
  -6  -2   7       53.10       47.94     13.19 o
  -5  -2   7     1827.81     1784.01    165.60 o
  -4  -2   7       39.01       38.69     10.81 o
  -3  -2   7     1188.86     1114.98     33.20 o
  -2  -2   7      758.68      664.59     29.45 o
  -1  -2   7      192.27      206.26     10.84 o
   0  -2   7     3730.48     3785.53     21.93 o
   1  -2   7     6670.20     6701.51     30.22 o
   2  -2   7       76.35       61.49     11.68 o
   3  -2   7       61.52       68.55     10.42 o
   4  -2   7     2613.21     2556.91     47.79 o
   5  -2   7       26.11       41.02      8.81 o
   6  -2   7      804.62      772.13     21.57 o
   7  -2   7        0.18        8.69      9.75 o
   8  -2   7        9.50        9.70     12.80 o
   9  -2   7      252.84      218.79     10.86 o
 -10  -1   7       14.20        0.90     10.48 o
  -9  -1   7        3.67        1.88     10.32 o
  -8  -1   7      437.43      414.56     29.54 o
  -7  -1   7      234.49      240.36     10.08 o
  -6  -1   7     1524.85     1454.59    107.37 o
  -5  -1   7       75.46       67.85     10.04 o
  -4  -1   7       13.89       13.76     10.64 o
  -3  -1   7     8363.06     7897.20    307.59 o
  -2  -1   7      430.08      449.58     13.85 o
  -1  -1   7       10.13       20.80     10.10 o
   0  -1   7     1951.47     2006.88     13.15 o
   1  -1   7      648.39      659.78     10.60 o
   2  -1   7      612.64      640.48     10.98 o
   3  -1   7      991.49     1015.09     18.21 o
   4  -1   7       49.26       53.97      9.06 o
   5  -1   7       51.07       31.45     11.45 o
   6  -1   7      602.37      548.92     10.78 o
   7  -1   7       77.93       88.36     15.12 o
   8  -1   7        8.28       14.83      9.87 o
   9  -1   7      178.16      183.20     11.08 o
 -10   0   7       93.21       95.82     11.02 o
  -9   0   7       85.76       95.97     10.69 o
  -8   0   7       12.48        6.75     10.20 o
  -7   0   7      518.45      475.55     16.72 o
  -6   0   7     1358.64     1330.67     80.51 o
  -5   0   7        1.59        2.15     10.99 o
  -4   0   7       54.12       73.67     12.92 o
  -3   0   7     2970.17     3172.66    136.26 o
  -2   0   7     1108.02     1134.26     13.74 o
  -1   0   7     2169.15     2125.55     14.36 o
   0   0   7      580.46      665.61     13.51 o
   1   0   7      308.30      312.58     10.91 o
   2   0   7     3886.96     3798.18     54.39 o
   3   0   7     1385.34     1407.18     35.57 o
   4   0   7       19.03       24.52      9.88 o
   5   0   7      464.28      474.86     23.36 o
   6   0   7      600.57      558.97     16.49 o
   7   0   7       11.68       22.00      9.72 o
   8   0   7       30.00       46.28     15.18 o
   9   0   7        4.17       17.04     14.25 o
 -11   1   7       29.50       23.34     19.15 o
 -10   1   7      191.23      167.76     11.25 o
  -9   1   7      109.94      117.07     12.51 o
  -8   1   7       21.20       20.91     10.45 o
  -7   1   7      736.29      694.01     32.15 o
  -6   1   7      639.19      685.78     44.34 o
  -5   1   7     1144.64     1025.80     51.92 o
  -4   1   7       41.01       41.47     13.97 o
  -3   1   7      124.91      165.72     14.79 o
  -2   1   7     2566.51     2610.50     17.80 o
  -1   1   7     2386.98     2528.90     57.31 o
   0   1   7      281.86      326.62     18.80 o
   1   1   7      182.01      171.88      9.53 o
   2   1   7      812.10      755.94     21.86 o
   3   1   7        0.75       24.20     10.10 o
   4   1   7       89.61       79.97     10.67 o
   5   1   7       41.04       32.76      9.57 o
   6   1   7       85.01       81.63      9.37 o
   7   1   7      205.64      214.21     11.01 o
   8   1   7       57.30       61.00      9.68 o
 -11   2   7        2.20       14.92     11.92 o
 -10   2   7       86.09       82.65     11.05 o
  -9   2   7       21.06       23.81     11.82 o
  -8   2   7      288.32      266.16     15.74 o
  -7   2   7       32.53       19.17     12.28 o
  -6   2   7      334.15      330.31     13.65 o
  -5   2   7     3516.79     3341.29    150.00 o
  -4   2   7      953.17     1092.31     64.97 o
  -3   2   7      132.75      141.74     29.96 o
  -2   2   7      588.18      515.70     24.88 o
  -1   2   7      749.82      698.63     14.41 o
   0   2   7     1261.67     1368.68     29.62 o
   1   2   7      101.75      123.66     12.49 o
   2   2   7      225.20      209.11     10.63 o
   3   2   7     1382.89     1374.19     62.94 o
   4   2   7      168.99      189.43     17.23 o
   5   2   7       52.32       51.74     10.06 o
   6   2   7       90.73      105.36     24.46 o
   7   2   7       87.18      116.46     17.32 o
   8   2   7        0.09        5.03      8.90 o
 -11   3   7       17.67       14.16     12.14 o
 -10   3   7        1.61        9.08     11.33 o
  -9   3   7      344.47      311.94     17.92 o
  -8   3   7      254.58      258.47     18.70 o
  -7   3   7       80.46       66.96     12.03 o
  -6   3   7      127.64      138.67     12.56 o
  -5   3   7     1106.28     1141.44     28.71 o
  -4   3   7      135.62      136.69     12.29 o
  -3   3   7      735.44      689.51     13.06 o
  -2   3   7       54.41       50.86     10.70 o
  -1   3   7      433.30      491.11     12.72 o
   0   3   7     4532.05     4525.45     86.77 o
   1   3   7      232.38      240.85      9.84 o
   2   3   7       66.82       82.34     10.15 o
   3   3   7     1189.76     1113.21     60.23 o
   4   3   7      119.72      111.80      9.44 o
   5   3   7       52.07       65.35      9.76 o
   6   3   7        0.83        1.27      8.65 o
   7   3   7        2.80        2.59     20.62 o
 -11   4   7       17.42       17.68     12.15 o
 -10   4   7       19.76       22.83     12.91 o
  -9   4   7      256.74      239.70     12.58 o
  -8   4   7        0.93        9.74     11.88 o
  -7   4   7      236.75      236.01     12.38 o
  -6   4   7      193.33      203.39     11.35 o
  -5   4   7        3.06        3.98     10.84 o
  -4   4   7      623.39      558.99     18.61 o
  -3   4   7     1561.72     1587.77     57.91 o
  -2   4   7        1.20       15.44     10.68 o
  -1   4   7      123.36      105.00      8.25 o
   0   4   7     1548.44     1488.92     43.46 o
   1   4   7       67.80       59.05     10.13 o
   2   4   7      318.32      356.88     11.03 o
   3   4   7        1.94       22.25      9.01 o
   4   4   7       60.39       67.85     23.91 o
   5   4   7      241.89      255.29     13.74 o
   6   4   7       31.77       23.89      9.06 o
   7   4   7        2.60        6.28     11.96 o
 -10   5   7       36.29       42.77     12.79 o
  -9   5   7        1.63        3.60     11.87 o
  -8   5   7       81.68       81.30     11.87 o
  -7   5   7      534.70      540.35     19.35 o
  -6   5   7      397.29      379.02     16.68 o
  -5   5   7       24.81       40.23     10.66 o
  -4   5   7      775.55      760.91     27.21 o
  -3   5   7       57.41       45.20      9.46 o
  -2   5   7       41.49       20.86     11.22 o
  -1   5   7       20.61       -2.64     10.97 o
   0   5   7      240.22      247.46     14.19 o
   1   5   7      303.35      299.22     24.79 o
   2   5   7      104.46      113.12     12.39 o
   3   5   7       25.44       38.30     10.54 o
   4   5   7       61.97       70.67      8.99 o
   5   5   7       50.21       74.25     26.84 o
   6   5   7        0.18       19.24      8.82 o
 -10   6   7       76.10       50.18     19.54 o
  -9   6   7        2.24       14.80     13.58 o
  -8   6   7       96.07      117.72     23.26 o
  -7   6   7      142.05      144.63     12.91 o
  -6   6   7        0.24       -5.00     11.32 o
  -5   6   7      226.22      240.33     13.35 o
  -4   6   7      210.53      196.71     12.09 o
  -3   6   7      360.94      331.45     15.94 o
  -2   6   7     1514.85     1527.39     55.15 o
  -1   6   7      595.66      593.03     38.65 o
   0   6   7       33.18       25.17      9.11 o
   1   6   7      492.35      469.59     17.91 o
   2   6   7       15.33       20.34      9.00 o
   3   6   7       10.88       25.23     11.99 o
   4   6   7        0.08        2.96      9.62 o
   5   6   7       10.91       16.96     13.85 o
 -10   7   7        8.63       30.86     18.95 o
  -9   7   7       51.96       43.73     19.77 o
  -8   7   7        3.43        2.50     14.18 o
  -7   7   7        5.32        6.69     11.98 o
  -6   7   7       97.52      126.82     11.89 o
  -5   7   7      453.06      409.60     25.65 o
  -4   7   7       37.08       46.71     10.58 o
  -3   7   7       75.48       62.30     10.94 o
  -2   7   7      355.01      359.21     19.00 o
  -1   7   7       12.25       -2.77      9.44 o
   0   7   7       56.61       79.76     12.93 o
   1   7   7       11.19       26.87     18.80 o
   2   7   7        0.29        9.23      8.35 o
   3   7   7       55.14       64.83      8.25 o
   4   7   7       43.95       87.01     10.39 o
  -9   8   7      149.07      137.50     13.72 o
  -8   8   7       25.54       12.28     11.90 o
  -7   8   7        9.14       24.57     12.00 o
  -6   8   7      163.79      152.65     12.59 o
  -5   8   7      102.49       86.57     11.16 o
  -4   8   7        0.43       19.90     11.27 o
  -3   8   7        5.56       14.34      9.89 o
  -2   8   7       15.70       30.02     12.23 o
  -1   8   7        7.27       18.58      9.12 o
   0   8   7      126.22      147.93      9.87 o
   1   8   7       29.26       18.93     20.76 o
   2   8   7       20.77       18.76     11.23 o
   3   8   7       19.28       33.42      8.47 o
  -9   9   7       65.05       66.82     13.88 o
  -8   9   7        0.23       -1.93     11.95 o
  -7   9   7        0.73        8.42     11.54 o
  -6   9   7        2.06       13.74     11.00 o
  -5   9   7       62.84       70.01     11.12 o
  -4   9   7       97.03      104.11     10.70 o
  -3   9   7       14.19       22.04      9.67 o
  -2   9   7       71.44       61.13     10.61 o
  -1   9   7       19.73       22.74     16.65 o
   0   9   7       42.77       32.91     10.02 o
   1   9   7        0.23      -10.09     15.29 o
   2   9   7        0.42       14.31      8.73 o
  -8  10   7       24.37       13.30     11.69 o
  -7  10   7        6.61       11.70     10.82 o
  -6  10   7        9.06       18.36     11.77 o
  -5  10   7       25.89       22.97      9.83 o
  -4  10   7       39.34       49.84     10.01 o
  -3  10   7        0.04       -0.04      9.44 o
  -2  10   7        0.51       14.00     14.38 o
  -1  10   7        2.95        5.16     12.12 o
   0  10   7        2.71       13.43     11.34 o
   1  10   7        4.95       10.30      9.66 o
  -6  11   7        1.54        2.37     11.21 o
  -5  11   7        2.22       15.17     10.86 o
  -4  11   7        1.52        1.98      9.13 o
  -3  11   7        2.03       10.93      9.07 o
  -2  11   7        3.36        2.35      8.53 o
  -1  11   7        0.55       -7.85      9.87 o
   1 -14   8        9.67       15.47     15.52 o
   2 -14   8        0.03        0.71     17.34 o
   3 -14   8        6.70      -11.46      9.21 o
   4 -14   8       29.56       14.86     10.47 o
   5 -14   8        0.45        5.62     21.40 o
  -2 -13   8        0.02       -0.53     16.81 o
  -1 -13   8        3.35       27.44      9.89 o
   0 -13   8       17.82       24.20     12.37 o
   1 -13   8       25.82       59.33     34.86 o
   2 -13   8        1.54        2.42     25.98 o
   3 -13   8        0.02      -12.15      9.43 o
   4 -13   8        5.19        1.22      9.64 o
   5 -13   8        1.78      -16.22     13.85 o
   6 -13   8       14.26       23.22      8.93 o
   7 -13   8        2.08       -1.21      9.20 o
  -3 -12   8       22.20       22.63     10.25 o
  -2 -12   8        0.44      -14.27     31.78 o
  -1 -12   8        0.41      -27.94     13.97 o
   0 -12   8       16.91       23.04     11.17 o
   1 -12   8        0.51       -8.01      8.99 o
   2 -12   8       23.48       36.63     10.43 o
   3 -12   8        1.05       -5.55     13.74 o
   4 -12   8        0.68       -0.87     10.29 o
   5 -12   8       84.52       64.25      9.88 o
   6 -12   8       70.20       48.84      9.60 o
   7 -12   8        0.43        4.31     19.87 o
   8 -12   8        4.41        5.20     41.64 o
  -4 -11   8        1.68        9.09     10.87 o
  -3 -11   8       26.88       20.20     13.50 o
  -2 -11   8       21.66       32.03     11.08 o
  -1 -11   8       32.47       60.26     17.89 o
   0 -11   8        1.41       -1.39     24.29 o
   1 -11   8       29.57       46.01      9.37 o
   2 -11   8      252.68      242.63     17.89 o
   3 -11   8        0.30       -6.85      9.60 o
   4 -11   8       15.37        8.21     10.96 o
   5 -11   8       61.40       67.17      9.58 o
   6 -11   8       24.94       19.68     13.62 o
   7 -11   8       12.69       25.78     14.56 o
   8 -11   8        0.48        2.56     12.85 o
  -5 -10   8        4.93        0.29      9.98 o
  -4 -10   8        0.05      -11.11     12.31 o
  -3 -10   8        1.54        6.46     34.31 o
  -2 -10   8       77.76       98.45     23.73 o
  -1 -10   8       79.10       57.83     14.65 o
   0 -10   8        9.93       11.78     13.51 o
   1 -10   8       33.83       53.07     14.10 o
   2 -10   8      284.01      234.48     11.39 o
   3 -10   8      105.66      103.42     18.21 o
   4 -10   8      135.42      137.99     16.38 o
   5 -10   8       15.61       15.84      9.03 o
   6 -10   8        4.67       -5.92     22.05 o
   7 -10   8      227.51      199.28     11.03 o
   8 -10   8        0.84      -18.48     11.65 o
   9 -10   8       12.19       -9.40     11.63 o
  -6  -9   8       47.92       49.71     11.15 o
  -5  -9   8       55.32       54.02     12.39 o
  -4  -9   8       43.81       26.36     11.43 o
  -3  -9   8       13.47       -1.49     12.91 o
  -2  -9   8       83.41       59.55     12.97 o
  -1  -9   8        0.79       10.05     18.25 o
   0  -9   8       20.82       25.53     10.31 o
   1  -9   8      204.37      220.17     36.64 o
   2  -9   8      122.14      132.74     10.91 o
   3  -9   8      338.43      418.04     25.26 o
   4  -9   8      354.65      357.02     26.42 o
   5  -9   8       22.11       29.74     17.69 o
   6  -9   8        9.44       25.60      9.57 o
   7  -9   8      258.88      225.44     15.79 o
   8  -9   8       87.95       67.75     11.12 o
   9  -9   8       29.86       31.13     29.85 o
  -7  -8   8        8.70       10.89     10.95 o
  -6  -8   8       33.13       31.09     12.56 o
  -5  -8   8        3.47        8.98     12.25 o
  -4  -8   8      113.99      134.04     12.73 o
  -3  -8   8      119.77      142.49     11.02 o
  -2  -8   8       92.27       99.14     23.75 o
  -1  -8   8      171.82      167.48     16.04 o
   0  -8   8      244.13      185.03     10.58 o
   1  -8   8      206.47      187.69     11.32 o
   2  -8   8        3.49        0.66     11.02 o
   3  -8   8      380.67      383.97     16.43 o
   4  -8   8      163.16      190.90     10.29 o
   5  -8   8      114.92      139.89     16.39 o
   6  -8   8       25.22       37.06     10.51 o
   7  -8   8       26.19       33.30     11.11 o
   8  -8   8      136.87      110.85     11.86 o
   9  -8   8       59.95       66.68     11.85 o
  -8  -7   8        4.81       19.81     11.07 o
  -7  -7   8       41.13       58.80     33.43 o
  -6  -7   8        0.72       -9.27      9.92 o
  -5  -7   8        1.95       29.28     11.50 o
  -4  -7   8      365.24      395.49     34.70 o
  -3  -7   8      217.39      181.77     24.31 o
  -2  -7   8        0.41      -10.21     20.56 o
  -1  -7   8      215.85      183.33     20.17 o
   0  -7   8      222.37      207.97     12.15 o
   1  -7   8       53.38       39.51     10.56 o
   2  -7   8      154.41      157.12     17.35 o
   3  -7   8      281.44      321.61     10.45 o
   4  -7   8      343.92      404.59     10.02 o
   5  -7   8      681.35      705.39     16.42 o
   6  -7   8       85.71       76.35     12.15 o
   7  -7   8        5.30       14.19     10.75 o
   8  -7   8      222.99      200.51     11.88 o
   9  -7   8        0.87       -6.83     11.20 o
  -8  -6   8       34.63       55.86     24.98 o
  -7  -6   8      117.83      133.70     29.46 o
  -6  -6   8        0.33       13.79     16.04 o
  -5  -6   8        0.45       -5.10     11.67 o
  -4  -6   8      505.67      468.30     19.66 o
  -3  -6   8       20.50       11.84     13.13 o
  -2  -6   8      489.78      513.10     11.94 o
  -1  -6   8      128.72       66.56     21.17 o
   0  -6   8       32.26       35.83     12.33 o
   1  -6   8     2235.25     2268.88     33.58 o
   2  -6   8      598.94      584.76     13.05 o
   3  -6   8       74.40      110.55     13.34 o
   4  -6   8      549.00      568.89     11.02 o
   5  -6   8      138.17      162.45     16.57 o
   6  -6   8       49.52       48.46     12.83 o
   7  -6   8      207.08      205.27     11.73 o
   8  -6   8      126.18      119.94     10.80 o
   9  -6   8       21.73        6.03     10.42 o
  -9  -5   8        0.06       -4.47     20.59 o
  -8  -5   8       94.68      102.11     12.55 o
  -7  -5   8       39.65       37.98     10.96 o
  -6  -5   8      100.69      107.96     18.05 o
  -5  -5   8       71.66       62.25     11.67 o
  -4  -5   8       47.45       57.70     12.82 o
  -3  -5   8       67.84       70.57     13.31 o
  -2  -5   8     2524.18     2394.92    126.84 o
  -1  -5   8       78.48       75.24     13.54 o
   0  -5   8      162.77      185.17     16.97 o
   1  -5   8     6306.08     6367.63     88.81 o
   2  -5   8      789.63      791.05     13.38 o
   3  -5   8      838.18      894.55     12.67 o
   4  -5   8       29.18       37.39     14.69 o
   5  -5   8       35.13       41.93     10.96 o
   6  -5   8      333.80      351.45     10.41 o
   7  -5   8      353.69      368.02     28.97 o
   8  -5   8        9.20       24.27     12.30 o
   9  -5   8       19.40       49.24     12.67 o
  -9  -4   8       52.83       68.90     13.52 o
  -8  -4   8        5.94       12.81     20.49 o
  -7  -4   8       21.19       24.53     12.89 o
  -6  -4   8      724.72      723.17     67.22 o
  -5  -4   8      493.08      482.57     46.16 o
  -4  -4   8       59.82       71.95     13.08 o
  -3  -4   8     1167.10     1097.06     33.24 o
  -2  -4   8     1311.13     1301.25     75.21 o
  -1  -4   8     1219.09     1325.26     57.72 o
   0  -4   8      792.02      746.97     29.80 o
   1  -4   8      209.56      210.21     11.13 o
   2  -4   8      403.17      428.15     12.49 o
   3  -4   8     1467.33     1470.36     11.24 o
   4  -4   8      158.64      177.71      9.78 o
   5  -4   8       42.12       32.21      9.54 o
   6  -4   8      714.54      716.83     19.83 o
   7  -4   8       58.01       74.41      9.41 o
   8  -4   8       35.07       33.15     10.12 o
   9  -4   8        0.24       17.80     17.25 o
  -9  -3   8      138.65      151.83     10.01 o
  -8  -3   8       41.29       27.00     17.82 o
  -7  -3   8        2.08       -5.28     12.56 o
  -6  -3   8      817.48      777.02     97.24 o
  -5  -3   8      138.57      159.87     24.82 o
  -4  -3   8      474.23      425.67     37.46 o
  -3  -3   8      598.63      629.54     11.52 o
  -2  -3   8       66.31       49.90     12.15 o
  -1  -3   8     4665.45     4596.29    148.53 o
   0  -3   8     1832.95     1891.35     32.49 o
   1  -3   8      258.28      263.27      9.25 o
   2  -3   8     1907.79     1904.67     12.01 o
   3  -3   8     1419.08     1397.85     12.16 o
   4  -3   8      261.75      254.16      9.64 o
   5  -3   8        3.45       13.32      8.94 o
   6  -3   8       74.98       67.33     10.48 o
   7  -3   8       10.68       31.22      9.98 o
   8  -3   8       89.98       89.02     11.78 o
   9  -3   8       27.47       36.31     14.32 o
 -10  -2   8       43.55       50.37     10.34 o
  -9  -2   8      102.21      114.26      9.93 o
  -8  -2   8       76.48       88.97      9.70 o
  -7  -2   8       35.99       41.35      9.63 o
  -6  -2   8      312.53      290.16     10.19 o
  -5  -2   8      969.58      921.71     56.49 o
  -4  -2   8     2405.73     2441.77    104.14 o
  -3  -2   8       25.76       36.05     10.91 o
  -2  -2   8      133.05      128.74     10.37 o
  -1  -2   8     3419.99     3416.06    134.69 o
   0  -2   8      923.37      925.75     10.79 o
   1  -2   8      573.68      560.86     10.26 o
   2  -2   8       63.45       84.11      9.85 o
   3  -2   8       26.08       32.15      9.48 o
   4  -2   8     1723.82     1692.75     12.78 o
   5  -2   8      381.84      379.11     12.99 o
   6  -2   8       27.54       36.60     10.87 o
   7  -2   8      164.99      164.04     11.34 o
   8  -2   8      195.38      189.41     11.68 o
   9  -2   8        0.06        2.63      9.84 o
 -10  -1   8        3.65        2.61     10.38 o
  -9  -1   8        4.98       12.30     10.40 o
  -8  -1   8      743.56      711.20     48.96 o
  -7  -1   8      568.99      567.95     36.07 o
  -6  -1   8       29.07       35.20      9.98 o
  -5  -1   8     1056.67     1083.34     65.54 o
  -4  -1   8     2237.53     2128.14     79.23 o
  -3  -1   8      228.03      226.22     12.86 o
  -2  -1   8     1523.50     1585.53     30.44 o
  -1  -1   8     1272.14     1248.58     23.14 o
   0  -1   8     2918.58     2958.54     20.98 o
   1  -1   8     1566.49     1520.64     11.48 o
   2  -1   8        3.21       -2.40      9.95 o
   3  -1   8      167.60      154.42      8.68 o
   4  -1   8      742.12      766.98     14.35 o
   5  -1   8      180.77      205.52     11.15 o
   6  -1   8       18.75       48.56      9.95 o
   7  -1   8       27.18       47.90     20.35 o
   8  -1   8        3.60       14.79     12.77 o
   9  -1   8       39.70        1.93     15.62 o
 -10   0   8        3.69        3.89     10.58 o
  -9   0   8       36.55       43.77     18.26 o
  -8   0   8      407.24      405.88     22.45 o
  -7   0   8      311.21      289.65     11.39 o
  -6   0   8      179.19      193.67     12.31 o
  -5   0   8      117.51      112.98     11.79 o
  -4   0   8       11.99       19.84     12.99 o
  -3   0   8     2076.17     1962.41     42.07 o
  -2   0   8     1071.87     1099.43     15.77 o
  -1   0   8      280.19      350.31     12.42 o
   0   0   8     3400.54     3565.82     37.82 o
   1   0   8     1405.52     1375.63     17.86 o
   2   0   8       88.19       76.98      9.25 o
   3   0   8       20.31       42.87      9.30 o
   4   0   8      190.61      192.29     10.41 o
   5   0   8      461.97      397.22     26.44 o
   6   0   8      487.77      464.73     10.57 o
   7   0   8       63.41       41.01     10.21 o
   8   0   8       20.21       35.61     10.20 o
 -10   1   8       50.79       36.08     11.17 o
  -9   1   8        5.26       10.14     11.17 o
  -8   1   8        3.55       11.38     11.01 o
  -7   1   8      280.67      288.65     21.54 o
  -6   1   8     1968.88     1848.00    112.74 o
  -5   1   8       10.00       30.57     12.52 o
  -4   1   8      640.42      679.87     19.90 o
  -3   1   8     3692.01     3584.00     69.86 o
  -2   1   8      621.93      704.19     15.03 o
  -1   1   8      282.69      313.48     12.02 o
   0   1   8      441.26      464.54     14.15 o
   1   1   8       76.77       73.42     10.58 o
   2   1   8      835.28      766.41     21.44 o
   3   1   8      327.74      302.17     11.92 o
   4   1   8        2.44       22.02     11.85 o
   5   1   8      390.18      364.07     10.26 o
   6   1   8      122.55      145.46     11.02 o
   7   1   8        2.60       -2.15      9.38 o
   8   1   8        3.06        0.92      9.47 o
 -10   2   8      232.86      192.46     11.44 o
  -9   2   8      148.85      133.37     11.44 o
  -8   2   8       12.48       23.55     12.12 o
  -7   2   8      392.14      395.42     13.01 o
  -6   2   8      344.91      358.40     24.80 o
  -5   2   8      528.62      525.55     31.95 o
  -4   2   8       55.10       87.05     13.91 o
  -3   2   8      233.36      255.10     14.72 o
  -2   2   8      404.60      390.97     28.47 o
  -1   2   8     1528.22     1447.33     24.42 o
   0   2   8        7.99       29.95     10.01 o
   1   2   8     1086.02     1138.75     35.04 o
   2   2   8     1065.05     1082.01     24.73 o
   3   2   8      211.79      230.19     15.96 o
   4   2   8      108.17       65.91      8.49 o
   5   2   8       82.02       91.01     11.51 o
   6   2   8        9.34       20.62      9.34 o
   7   2   8       52.04       73.51      9.26 o
 -10   3   8      238.42      226.44     11.91 o
  -9   3   8       25.20       32.77     11.20 o
  -8   3   8       21.58       29.55     11.97 o
  -7   3   8      336.83      301.09     12.97 o
  -6   3   8        2.24        3.95     12.58 o
  -5   3   8     2573.92     2520.64     91.52 o
  -4   3   8      184.06      170.97     17.08 o
  -3   3   8      113.24      116.37     12.86 o
  -2   3   8     1733.83     1791.15     34.88 o
  -1   3   8     1525.43     1556.45     18.93 o
   0   3   8      186.98      179.49     10.14 o
   1   3   8      405.52      410.98     17.69 o
   2   3   8      165.80      185.73     11.58 o
   3   3   8        6.28        0.92     14.23 o
   4   3   8      728.81      656.19     37.79 o
   5   3   8       21.63       32.16     11.16 o
   6   3   8       11.14        8.18      9.94 o
   7   3   8       50.76       28.03      9.24 o
 -10   4   8        7.47       17.86     12.08 o
  -9   4   8      145.38      146.05     17.55 o
  -8   4   8      343.54      314.02     15.96 o
  -7   4   8       24.21       30.90     12.38 o
  -6   4   8        2.81       11.05     10.51 o
  -5   4   8     2474.91     2376.47     79.34 o
  -4   4   8       48.43       49.49     11.89 o
  -3   4   8      114.05      127.07     11.49 o
  -2   4   8      396.80      367.52     11.29 o
  -1   4   8      119.96      121.84      9.13 o
   0   4   8     1031.57     1066.24     17.45 o
   1   4   8      242.05      274.65     10.81 o
   2   4   8        0.26       -1.97      8.95 o
   3   4   8       21.48       23.19      9.98 o
   4   4   8      174.09      209.31     11.01 o
   5   4   8        3.28        1.36      8.96 o
   6   4   8       17.92       33.93     14.28 o
 -10   5   8        1.24      -17.24     13.12 o
  -9   5   8      253.10      249.87     12.59 o
  -8   5   8      245.77      225.03     12.72 o
  -7   5   8        2.32        6.12     12.82 o
  -6   5   8       14.79       20.38     10.93 o
  -5   5   8       54.49       73.63     10.68 o
  -4   5   8        2.58       16.46     10.35 o
  -3   5   8      820.11      862.56     26.74 o
  -2   5   8      285.53      294.37     27.60 o
  -1   5   8      163.64      187.95     11.57 o
   0   5   8     1331.60     1291.67     42.17 o
   1   5   8      205.04      195.38     10.60 o
   2   5   8        3.64       -6.13      9.78 o
   3   5   8       90.29       94.72     11.97 o
   4   5   8        1.71        3.35      8.44 o
   5   5   8       31.83       42.03      8.97 o
   6   5   8        3.40        7.57      8.41 o
 -10   6   8        0.28      -13.66     14.17 o
  -9   6   8       94.18       73.36     20.04 o
  -8   6   8        0.47        5.97     15.48 o
  -7   6   8      161.94      179.92     12.51 o
  -6   6   8        6.17       14.24     12.99 o
  -5   6   8      249.00      243.80     13.22 o
  -4   6   8      217.69      215.43     12.81 o
  -3   6   8      288.96      277.06     12.35 o
  -2   6   8        0.19        4.25     12.80 o
  -1   6   8       76.74       94.09      9.53 o
   0   6   8      120.46      125.46     16.49 o
   1   6   8       13.70       29.79      8.90 o
   2   6   8      101.08      126.87     12.73 o
   3   6   8        2.84       20.23     11.14 o
   4   6   8       29.99       23.86      9.77 o
   5   6   8       78.12       79.07      8.46 o
 -10   7   8       47.81       31.78     14.15 o
  -9   7   8        1.98       13.97     15.25 o
  -8   7   8       92.87      104.01     15.73 o
  -7   7   8      273.57      241.54     12.46 o
  -6   7   8       38.99       34.89     12.59 o
  -5   7   8       10.49       11.94     11.67 o
  -4   7   8       60.29       62.90     10.11 o
  -3   7   8       62.00       65.80     11.48 o
  -2   7   8       75.03       74.90     12.67 o
  -1   7   8       51.29       66.73     10.09 o
   0   7   8        1.74       -7.50      9.64 o
   1   7   8      126.37      154.30     23.73 o
   2   7   8       86.34       93.29     14.50 o
   3   7   8        0.41       11.66     11.30 o
   4   7   8        8.33        1.68      8.75 o
  -9   8   8        0.00        1.94     14.24 o
  -8   8   8        6.64       11.22     12.29 o
  -7   8   8       28.10       34.81     12.07 o
  -6   8   8       19.13       39.73     12.89 o
  -5   8   8      133.65      139.94     11.80 o
  -4   8   8       41.38       56.35     11.42 o
  -3   8   8       52.41       65.31     10.60 o
  -2   8   8      138.93      141.55     16.44 o
  -1   8   8       38.09       53.93     10.42 o
   0   8   8        0.08       15.27      8.86 o
   1   8   8        2.64       15.71     16.64 o
   2   8   8       10.80       14.12      9.41 o
   3   8   8       27.71       27.26      9.66 o
  -8   9   8       21.09       23.05     12.00 o
  -7   9   8        3.88        5.01     11.34 o
  -6   9   8       59.84       44.04     11.51 o
  -5   9   8       41.22       56.36     12.55 o
  -4   9   8        2.90        9.27     12.42 o
  -3   9   8       20.23        8.50     14.27 o
  -2   9   8       33.38       17.84     12.29 o
  -1   9   8        4.11       18.21      9.29 o
   0   9   8        8.75       -0.76     12.05 o
   1   9   8        2.58        2.90      8.55 o
   2   9   8        0.42      -13.35     13.04 o
  -7  10   8        0.29       -3.32     11.53 o
  -6  10   8       27.04       11.15     11.05 o
  -5  10   8        0.17       17.80     10.62 o
  -4  10   8        6.05        3.33     10.48 o
  -3  10   8        0.13       -5.55      8.94 o
  -2  10   8        0.43       15.63      8.51 o
  -1  10   8        7.23        8.10      8.83 o
   0  10   8       20.63       15.34     13.94 o
  -5  11   8       20.15       23.81     10.84 o
  -4  11   8       64.67       40.49      9.72 o
  -3  11   8        3.01        9.34     10.10 o
   1 -14   9        6.22       18.08     12.88 o
   2 -14   9        4.82        1.29     23.24 o
   3 -14   9        7.60       -3.73     13.29 o
   4 -14   9        6.54       22.26     14.05 o
  -1 -13   9       23.05       28.24     15.96 o
   0 -13   9        0.33       16.65     11.23 o
   1 -13   9       45.85       51.85     10.10 o
   2 -13   9        5.15       31.12     13.61 o
   3 -13   9        3.80      -15.36     15.48 o
   4 -13   9       24.14       26.71     14.39 o
   5 -13   9       14.17       19.75     11.11 o
   6 -13   9        3.27       44.48     18.33 o
  -3 -12   9        0.50       -6.46     27.77 o
  -2 -12   9        2.49        5.92     18.51 o
  -1 -12   9       11.29       35.78      9.56 o
   0 -12   9        5.51       17.43     11.20 o
   1 -12   9      121.77       96.35      9.56 o
   2 -12   9        0.99        5.16      9.40 o
   3 -12   9        1.09        0.10      9.53 o
   4 -12   9       43.46       38.89      8.38 o
   5 -12   9        1.08        1.03      9.31 o
   6 -12   9       53.06       64.28     20.66 o
   7 -12   9       13.97       12.53     10.34 o
  -4 -11   9        1.01       22.29     10.90 o
  -3 -11   9       59.52       69.52     11.49 o
  -2 -11   9       17.12       20.38     16.61 o
  -1 -11   9        3.91        0.39     10.28 o
   0 -11   9       12.39       10.21     12.58 o
   1 -11   9       54.38       47.47     26.82 o
   2 -11   9       20.84       21.44     10.63 o
   3 -11   9        1.52       -2.97     32.27 o
   4 -11   9       54.60       61.42     13.71 o
   5 -11   9        6.34       -2.66      9.56 o
   6 -11   9      106.84      119.41     18.07 o
   7 -11   9        0.90        5.89     11.35 o
   8 -11   9        2.82      -20.14     11.67 o
  -5 -10   9        0.27       -0.51      9.88 o
  -4 -10   9       12.30       -5.80     10.72 o
  -3 -10   9       65.58       80.23     18.78 o
  -2 -10   9        2.27        9.29     16.50 o
  -1 -10   9       34.05       48.02     11.06 o
   0 -10   9       78.72      106.01     12.08 o
   1 -10   9        0.18        3.67      9.84 o
   2 -10   9      169.35      188.78     10.34 o
   3 -10   9       26.57       53.10     15.62 o
   4 -10   9        0.29       -2.83      8.92 o
   5 -10   9       96.18      113.91      9.58 o
   6 -10   9       60.46       64.41     10.41 o
   7 -10   9       12.00       13.97     10.57 o
   8 -10   9        9.13        6.35     10.91 o
  -6  -9   9       33.12       68.32     12.57 o
  -5  -9   9       57.52       67.44     28.42 o
  -4  -9   9        9.39       11.75     11.22 o
  -3  -9   9        3.69      -23.67     12.27 o
  -2  -9   9      125.13      148.51     12.63 o
  -1  -9   9      349.32      334.54     18.42 o
   0  -9   9       19.04       22.15     11.23 o
   1  -9   9      268.21      264.46     11.59 o
   2  -9   9      301.41      309.58     14.51 o
   3  -9   9        3.41       27.77      9.85 o
   4  -9   9       28.38       40.32      9.75 o
   5  -9   9       39.50       61.05      9.23 o
   6  -9   9        3.80       16.56     10.43 o
   7  -9   9      200.75      199.21     25.33 o
   8  -9   9       23.61       24.25     10.75 o
   9  -9   9       13.52       17.88     28.58 o
  -7  -8   9        2.71       20.92     11.70 o
  -6  -8   9        3.94       21.48     12.35 o
  -5  -8   9       76.63       57.52     11.21 o
  -4  -8   9        6.52      -14.02     41.66 o
  -3  -8   9       14.37       -9.31     15.90 o
  -2  -8   9      389.74      403.00     25.80 o
  -1  -8   9      450.44      462.39     37.61 o
   0  -8   9      414.27      430.79     41.65 o
   1  -8   9       26.22       19.84     21.51 o
   2  -8   9      254.07      270.58     13.13 o
   3  -8   9      127.08      153.22     16.40 o
   4  -8   9      376.86      359.53     10.48 o
   5  -8   9       14.42       10.75     10.41 o
   6  -8   9        1.85        6.95     10.37 o
   7  -8   9      239.74      207.56     10.15 o
   8  -8   9       31.86       24.75     11.98 o
   9  -8   9       21.37       13.21     11.87 o
  -8  -7   9       24.92        9.35     16.63 o
  -7  -7   9        1.75       -4.51     11.37 o
  -6  -7   9       25.62       51.39     13.05 o
  -5  -7   9      198.36      207.64     11.57 o
  -4  -7   9       30.03       46.47     11.37 o
  -3  -7   9       51.65       45.63     14.58 o
  -2  -7   9        6.17       28.67     11.61 o
  -1  -7   9        5.05        7.60     10.22 o
   0  -7   9      543.06      547.70     12.41 o
   1  -7   9      568.79      571.71     26.60 o
   2  -7   9       62.30       48.32     16.18 o
   3  -7   9      634.48      671.21     10.89 o
   4  -7   9      774.61      808.49     21.93 o
   5  -7   9      241.12      283.36     26.96 o
   6  -7   9        2.85       14.80     10.54 o
   7  -7   9       39.86       22.41     10.70 o
   8  -7   9        3.31       18.44     10.58 o
   9  -7   9       39.72       17.23     10.41 o
  -8  -6   9       17.29        4.72     16.90 o
  -7  -6   9       38.92       15.99     29.82 o
  -6  -6   9       42.54       19.02     16.82 o
  -5  -6   9       84.99       97.64     11.43 o
  -4  -6   9      558.99      560.74     12.87 o
  -3  -6   9      204.70      216.55     13.28 o
  -2  -6   9        6.40        6.42     12.99 o
  -1  -6   9      217.78      256.61     32.06 o
   0  -6   9     1489.59     1513.70     31.15 o
   1  -6   9       19.37       28.93     10.46 o
   2  -6   9       15.13       24.58     11.51 o
   3  -6   9      257.95      251.31     10.50 o
   4  -6   9      142.03      147.37     13.26 o
   5  -6   9      450.38      469.64     12.54 o
   6  -6   9       49.27       62.89     10.67 o
   7  -6   9        2.05       14.16      9.77 o
   8  -6   9       92.42      136.96     15.31 o
   9  -6   9      119.98      121.28     28.16 o
  -9  -5   9       16.05       35.74     12.92 o
  -8  -5   9        3.95       38.49     21.89 o
  -7  -5   9      281.65      282.88     39.08 o
  -6  -5   9       16.61        1.83     11.49 o
  -5  -5   9       23.55       33.82     18.66 o
  -4  -5   9      912.44      943.61     15.08 o
  -3  -5   9      385.93      377.17     19.87 o
  -2  -5   9       31.63       16.64     16.58 o
  -1  -5   9        1.82       14.08      8.84 o
   0  -5   9      530.58      508.55      9.68 o
   1  -5   9     1504.10     1527.58     34.12 o
   2  -5   9     1632.71     1677.84     12.98 o
   3  -5   9        6.16       14.23     11.19 o
   4  -5   9       11.24       26.09     10.60 o
   5  -5   9     1177.75     1199.57     20.44 o
   6  -5   9      138.79      152.07     17.62 o
   7  -5   9        3.29      -21.25     10.62 o
   8  -5   9       93.40      137.62     29.06 o
   9  -5   9       22.84        3.89     12.40 o
  -9  -4   9        1.56       -2.95      9.80 o
  -8  -4   9       59.04       66.82     12.73 o
  -7  -4   9      589.11      551.38     81.54 o
  -6  -4   9       19.98       24.21     12.88 o
  -5  -4   9      299.16      290.92     37.77 o
  -4  -4   9      362.51      334.26     15.37 o
  -3  -4   9       11.54       25.76     10.17 o
  -2  -4   9     2320.56     2234.75    110.97 o
  -1  -4   9       29.91       38.71     10.35 o
   0  -4   9        1.34        5.70     10.32 o
   1  -4   9      650.05      715.74     12.09 o
   2  -4   9      998.96      994.19     12.79 o
   3  -4   9       67.61       84.59      9.81 o
   4  -4   9       40.49       43.96     14.02 o
   5  -4   9       73.26       66.70      9.53 o
   6  -4   9       28.77       16.81     10.43 o
   7  -4   9      134.59      134.93     10.81 o
   8  -4   9       24.08       28.29     10.11 o
   9  -4   9        0.65       16.15      9.98 o
  -9  -3   9        1.95        3.76      9.52 o
  -8  -3   9        1.35        8.49     13.91 o
  -7  -3   9       60.88       45.44     12.78 o
  -6  -3   9       44.18       53.92     10.02 o
  -5  -3   9      563.21      604.81     27.73 o
  -4  -3   9       68.98       71.91      9.63 o
  -3  -3   9      448.73      448.48     15.67 o
  -2  -3   9     2540.64     2467.86     57.60 o
  -1  -3   9       38.04       31.63      9.84 o
   0  -3   9       59.20       77.70     12.64 o
   1  -3   9      658.51      625.49      9.32 o
   2  -3   9        1.19        9.53      9.93 o
   3  -3   9      639.69      606.78     11.76 o
   4  -3   9       87.35       95.21      9.67 o
   5  -3   9       95.60       97.89      8.93 o
   6  -3   9      603.06      613.93     11.27 o
   7  -3   9      502.01      475.53     30.05 o
   8  -3   9       31.19       15.85     14.35 o
   9  -3   9        0.62      -15.79     22.28 o
 -10  -2   9       10.33       10.74     10.33 o
  -9  -2   9      113.24      104.21     12.20 o
  -8  -2   9       23.48       27.12      9.80 o
  -7  -2   9       40.93       23.39      9.51 o
  -6  -2   9      916.88      855.22     35.07 o
  -5  -2   9      371.24      354.86     21.99 o
  -4  -2   9       72.09       66.58     10.12 o
  -3  -2   9      382.86      369.92     12.51 o
  -2  -2   9      427.92      467.18     12.10 o
  -1  -2   9      908.79      879.46     14.21 o
   0  -2   9      748.93      729.15     10.60 o
   1  -2   9       91.27       93.98      9.45 o
   2  -2   9      661.24      695.55      9.87 o
   3  -2   9      848.90      792.09      9.67 o
   4  -2   9       15.43       21.17      9.53 o
   5  -2   9       28.25       38.07      8.70 o
   6  -2   9      149.59      158.55      9.69 o
   7  -2   9        0.33        3.77     10.10 o
   8  -2   9       47.44       27.47      9.81 o
 -10  -1   9       59.43       42.71     10.46 o
  -9  -1   9      209.33      211.57     10.59 o
  -8  -1   9        1.15        6.83     10.69 o
  -7  -1   9        9.75       12.28     10.32 o
  -6  -1   9      158.01      165.60     10.92 o
  -5  -1   9        1.20        6.66     11.68 o
  -4  -1   9     1731.44     1640.01     55.73 o
  -3  -1   9      217.87      190.22     11.78 o
  -2  -1   9        0.30      -16.56     12.73 o
  -1  -1   9     2331.01     2295.00     35.53 o
   0  -1   9     1750.28     1848.54     28.27 o
   1  -1   9      188.08      197.05      9.13 o
   2  -1   9      959.04     1002.21     14.38 o
   3  -1   9      731.07      762.80     17.13 o
   4  -1   9      395.79      379.84     12.22 o
   5  -1   9      193.15      193.80     10.72 o
   6  -1   9        0.67       -5.56     19.00 o
   7  -1   9       80.24       48.53     16.51 o
   8  -1   9       93.91      115.31     18.86 o
 -10   0   9       40.04       30.53     10.97 o
  -9   0   9       54.39       52.37     10.59 o
  -8   0   9      353.64      323.80     22.27 o
  -7   0   9       55.17       59.39     11.12 o
  -6   0   9       90.74       82.96     11.93 o
  -5   0   9      305.55      303.16     14.06 o
  -4   0   9     1717.85     1840.67     27.73 o
  -3   0   9      286.23      347.50     20.81 o
  -2   0   9      302.34      355.93     12.64 o
  -1   0   9     1951.15     1932.46     15.77 o
   0   0   9      217.49      256.53     14.38 o
   1   0   9     1867.49     1909.10     20.80 o
   2   0   9      211.14      217.66     16.45 o
   3   0   9       16.02       31.95     11.35 o
   4   0   9     1483.41     1373.77     38.27 o
   5   0   9      260.01      258.65     10.08 o
   6   0   9       39.83       57.62     10.25 o
   7   0   9       44.34       38.39      9.39 o
   8   0   9       39.60       33.61      9.55 o
 -10   1   9        1.53       17.91     11.69 o
  -9   1   9       16.27       17.12     11.83 o
  -8   1   9      809.95      759.99     41.97 o
  -7   1   9       38.54       31.59     11.86 o
  -6   1   9       32.68       33.04     12.73 o
  -5   1   9      274.51      311.62     25.82 o
  -4   1   9      146.26      152.40     13.78 o
  -3   1   9     1096.05     1115.55     25.42 o
  -2   1   9      677.55      651.86     18.00 o
  -1   1   9        7.43       13.88     10.36 o
   0   1   9       26.00       29.85      9.72 o
   1   1   9     2458.70     2368.19     55.59 o
   2   1   9      292.65      306.56     16.19 o
   3   1   9        0.28       10.65      9.24 o
   4   1   9      307.62      292.41     12.28 o
   5   1   9       56.64       66.96      9.51 o
   6   1   9       33.05       40.26     10.32 o
   7   1   9        5.20        4.89      9.98 o
 -10   2   9        2.08        4.99     11.80 o
  -9   2   9        2.44        6.47     11.56 o
  -8   2   9      361.40      341.52     27.07 o
  -7   2   9        1.20        9.01     11.62 o
  -6   2   9      112.02      120.65     13.68 o
  -5   2   9       49.73       45.36     13.11 o
  -4   2   9        9.31       45.71     12.44 o
  -3   2   9     2875.67     3034.56     28.12 o
  -2   2   9     1303.39     1301.98     27.98 o
  -1   2   9       39.51       36.03      9.57 o
   0   2   9      200.02      200.55      9.92 o
   1   2   9      592.21      593.61     17.84 o
   2   2   9      458.72      445.36      9.07 o
   3   2   9        9.82       13.15      9.57 o
   4   2   9        5.81        3.51      9.33 o
   5   2   9       75.19       77.90     10.06 o
   6   2   9       68.92       56.40     10.53 o
   7   2   9        5.60       15.40      9.05 o
 -10   3   9       95.31       75.53     11.82 o
  -9   3   9       63.48       50.53     12.35 o
  -8   3   9        4.61        3.83     12.25 o
  -7   3   9      675.55      670.82     42.03 o
  -6   3   9      314.24      298.99     21.04 o
  -5   3   9      142.01      155.43     13.86 o
  -4   3   9        5.77        6.99     12.04 o
  -3   3   9     1107.62     1101.82     13.73 o
  -2   3   9       65.48       76.67     10.29 o
  -1   3   9      399.28      399.60     12.40 o
   0   3   9      258.30      246.03     11.53 o
   1   3   9       18.12       10.27      9.03 o
   2   3   9     1437.59     1355.90     48.53 o
   3   3   9      109.26       82.95      9.74 o
   4   3   9        0.78       24.64     10.00 o
   5   3   9       43.03       36.86     15.97 o
   6   3   9       70.14       74.83      8.73 o
 -10   4   9      150.64      128.52     12.10 o
  -9   4   9       88.86      108.24     16.42 o
  -8   4   9        1.34        2.80     12.26 o
  -7   4   9      328.00      349.51     36.14 o
  -6   4   9      205.15      193.67     11.82 o
  -5   4   9      116.70      167.10     13.68 o
  -4   4   9      491.11      497.80     21.70 o
  -3   4   9      121.73      117.14     12.45 o
  -2   4   9      490.02      510.80     12.44 o
  -1   4   9      319.82      348.85     13.23 o
   0   4   9       70.35       98.22     21.37 o
   1   4   9       11.19       -0.40      9.62 o
   2   4   9      270.02      252.84     10.70 o
   3   4   9      127.98      150.59     14.39 o
   4   4   9        1.50        5.46      8.60 o
   5   4   9       13.29        8.01     21.12 o
   6   4   9        0.11      -19.90      9.95 o
 -10   5   9       94.51       79.21     14.36 o
  -9   5   9        8.46       20.25     12.40 o
  -8   5   9      156.24      147.49     13.56 o
  -7   5   9        0.27       20.42     11.50 o
  -6   5   9       35.25       37.49     10.90 o
  -5   5   9      727.38      758.19     22.26 o
  -4   5   9      418.75      446.57     16.68 o
  -3   5   9      144.97      117.47     10.99 o
  -2   5   9      182.81      157.13     25.03 o
  -1   5   9        5.40       17.14      9.93 o
   0   5   9        0.80       -6.51      9.87 o
   1   5   9       41.02       67.42      9.31 o
   2   5   9        8.57        4.42      8.84 o
   3   5   9       79.74       90.39     10.03 o
   4   5   9       34.83       41.02      9.84 o
   5   5   9       26.76       31.95     10.57 o
 -10   6   9        2.13        0.32     20.70 o
  -9   6   9       35.66       39.13     15.29 o
  -8   6   9      327.57      297.54     16.38 o
  -7   6   9        3.30        1.39     13.63 o
  -6   6   9       52.11       46.92     14.41 o
  -5   6   9      463.58      496.79     22.36 o
  -4   6   9       73.25       78.18     13.51 o
  -3   6   9        2.75        7.41     12.20 o
  -2   6   9      247.97      227.92     11.62 o
  -1   6   9      130.72      116.65     11.38 o
   0   6   9      113.25      104.32     10.06 o
   1   6   9       69.82       75.87     10.27 o
   2   6   9       15.92       -4.41     19.60 o
   3   6   9       56.83       40.52      9.71 o
   4   6   9        2.93      -11.50      9.76 o
  -9   7   9       41.25       47.02     16.35 o
  -8   7   9       38.16       40.83     12.93 o
  -7   7   9       87.66       78.41     13.54 o
  -6   7   9        9.36       28.20     13.21 o
  -5   7   9        7.85        1.11     12.90 o
  -4   7   9      152.06      146.20     12.39 o
  -3   7   9      384.28      402.20     44.03 o
  -2   7   9        2.00        8.96     11.57 o
  -1   7   9       97.85      102.06      9.91 o
   0   7   9      110.95      139.55     24.49 o
   1   7   9        0.31       21.57      9.61 o
   2   7   9        1.41        1.58      8.83 o
   3   7   9        2.23       -3.91      8.79 o
  -9   8   9        0.07       -2.11     16.04 o
  -8   8   9        7.47        7.20     12.82 o
  -7   8   9      223.50      232.89     15.43 o
  -6   8   9       32.87       46.50     12.53 o
  -5   8   9        3.08       19.22     10.73 o
  -4   8   9       87.30       88.85     11.52 o
  -3   8   9       54.72       48.42      9.57 o
  -2   8   9        6.26       18.38     14.36 o
  -1   8   9        2.00       -3.52      9.54 o
   0   8   9       10.22        6.24     10.02 o
   1   8   9       19.39       24.25      8.79 o
   2   8   9       13.72       25.35      8.79 o
  -8   9   9       10.39       19.93     12.89 o
  -7   9   9       49.38       41.94     12.81 o
  -6   9   9        5.34       -3.13     11.52 o
  -5   9   9       14.53       10.85     11.58 o
  -4   9   9        8.69       -2.99     11.23 o
  -3   9   9        3.13        2.46     10.22 o
  -2   9   9       78.11       77.74      9.28 o
  -1   9   9       19.00       40.49      9.64 o
   0   9   9        1.84       10.17      8.92 o
   1   9   9       36.11       30.87     13.04 o
  -6  10   9        7.85       12.62     12.17 o
  -5  10   9       35.54       48.10     18.61 o
  -4  10   9       13.87       22.01     11.14 o
  -3  10   9        9.23       20.68      9.49 o
  -2  10   9       40.98       41.68      9.41 o
  -1  10   9        2.75        5.07     16.12 o
   2 -14  10        0.01       10.26     15.49 o
   3 -14  10       24.49       26.35     32.94 o
   4 -14  10        1.81       -0.11     14.46 o
  -1 -13  10       12.36       19.17     28.48 o
   0 -13  10        2.02       25.15     14.60 o
   1 -13  10        1.16        5.24     11.53 o
   2 -13  10        0.26       -7.60     11.52 o
   3 -13  10       62.72       43.20     16.82 o
   4 -13  10        0.55       -9.79      8.16 o
   5 -13  10        2.84        0.61     14.54 o
   6 -13  10        6.29       14.53     12.33 o
  -3 -12  10        1.75        4.02     13.07 o
  -2 -12  10        2.74       13.10     20.19 o
  -1 -12  10       45.33       60.08     10.84 o
   0 -12  10        0.22        2.74     10.62 o
   1 -12  10        3.04       -0.46     11.22 o
   2 -12  10        0.88        2.40     19.26 o
   3 -12  10       42.21       27.07     10.36 o
   4 -12  10       12.01       23.41      9.51 o
   5 -12  10        6.83       -1.26      9.44 o
   6 -12  10        7.98        3.84      8.85 o
   7 -12  10        4.24       22.07     26.11 o
  -4 -11  10        9.55       11.28     10.86 o
  -3 -11  10       21.20       32.02     12.13 o
  -2 -11  10        0.49        3.47     17.66 o
  -1 -11  10       73.48       69.84     13.71 o
   0 -11  10       26.36       45.52     27.99 o
   1 -11  10       17.33       11.74     10.77 o
   2 -11  10        1.56       31.54      9.99 o
   3 -11  10        0.05        4.76     11.62 o
   4 -11  10      164.89      166.22     18.13 o
   5 -11  10       33.47       33.30      9.69 o
   6 -11  10        8.57        0.19     10.76 o
   7 -11  10        2.74      -19.90     10.28 o
  -5 -10  10       11.60       10.28     19.58 o
  -4 -10  10        9.30       15.86     11.05 o
  -3 -10  10       45.93       50.11     37.65 o
  -2 -10  10       22.29       45.62     18.55 o
  -1 -10  10        4.48        4.35     14.32 o
   0 -10  10      128.79      142.62     12.74 o
   1 -10  10      315.73      323.49     11.11 o
   2 -10  10       12.00       -6.05     14.19 o
   3 -10  10        5.54       -3.24     13.78 o
   4 -10  10      183.52      210.22     12.82 o
   5 -10  10       29.10       82.99     11.40 o
   6 -10  10       86.07      101.46     11.28 o
   7 -10  10        0.03       -1.06     11.41 o
   8 -10  10        3.27      -13.84     11.64 o
  -6  -9  10       21.81       25.36     10.41 o
  -5  -9  10        4.99        1.48     11.25 o
  -4  -9  10        3.91        9.34     23.38 o
  -3  -9  10      163.98      216.76     12.81 o
  -2  -9  10       21.77       12.10     18.76 o
  -1  -9  10       69.92       61.27     10.87 o
   0  -9  10      135.17      153.74     19.45 o
   1  -9  10      160.92      140.36     11.45 o
   2  -9  10      208.90      200.81     12.69 o
   3  -9  10       84.67      100.43     12.16 o
   4  -9  10       66.58       34.20     12.07 o
   5  -9  10      132.91      142.02     10.79 o
   6  -9  10      175.57      163.58     10.44 o
   7  -9  10        1.23       10.10     10.27 o
   8  -9  10        8.84       11.18     10.56 o
  -7  -8  10       35.18       12.77     10.93 o
  -6  -8  10       62.64       69.64     16.14 o
  -5  -8  10        6.07        7.99     21.13 o
  -4  -8  10        0.01      -11.10     12.76 o
  -3  -8  10      217.25      222.00     12.86 o
  -2  -8  10        1.97      -10.37     19.57 o
  -1  -8  10      603.45      665.24     22.95 o
   0  -8  10       66.81       55.61     13.21 o
   1  -8  10        4.00       14.62     10.56 o
   2  -8  10     1201.50     1237.92     24.09 o
   3  -8  10      306.27      286.68     16.36 o
   4  -8  10       63.52       57.53     21.96 o
   5  -8  10      153.42      160.50     11.65 o
   6  -8  10      172.29      142.16     19.09 o
   7  -8  10       17.11       19.92     17.03 o
   8  -8  10       35.55       22.28     12.64 o
   9  -8  10       10.16      -28.61     14.31 o
  -7  -7  10       10.50       28.80     21.83 o
  -6  -7  10       63.78       71.05     10.56 o
  -5  -7  10       99.60      127.42     24.61 o
  -4  -7  10       86.16       56.50     13.03 o
  -3  -7  10      129.84      156.66     13.01 o
  -2  -7  10      417.74      422.51     20.68 o
  -1  -7  10     1196.65     1089.54     77.11 o
   0  -7  10        1.43        6.29      8.05 o
   1  -7  10       64.21       65.14      9.53 o
   2  -7  10       70.99       70.33     10.61 o
   3  -7  10       47.98       54.03     10.07 o
   4  -7  10      287.79      302.86     10.58 o
   5  -7  10        4.94       19.54     10.03 o
   6  -7  10        0.06       31.27     10.47 o
   7  -7  10      218.20      233.50     18.59 o
   8  -7  10       41.68       47.08     30.77 o
   9  -7  10        7.52       -6.82     12.38 o
  -8  -6  10       23.14       14.85     12.90 o
  -7  -6  10       22.68       30.04     15.09 o
  -6  -6  10        1.41        8.18     18.58 o
  -5  -6  10      367.24      378.73     31.71 o
  -4  -6  10      286.27      286.03     14.58 o
  -3  -6  10       47.69       57.06     12.90 o
  -2  -6  10      493.07      439.88     21.53 o
  -1  -6  10      680.88      628.31     19.88 o
   0  -6  10      346.73      352.75     20.02 o
   1  -6  10       44.48       47.12     10.50 o
   2  -6  10      358.39      350.29     10.96 o
   3  -6  10      885.18      945.39     22.96 o
   4  -6  10      678.75      676.83     12.33 o
   5  -6  10        1.99      -32.67     19.36 o
   6  -6  10       38.87       24.21     10.70 o
   7  -6  10      181.60      172.26     11.84 o
   8  -6  10        0.06        3.32     26.14 o
   9  -6  10       19.32       16.74     12.23 o
  -8  -5  10       61.39       58.52     12.45 o
  -7  -5  10        2.22        3.71     12.34 o
  -6  -5  10       40.79       37.66     13.61 o
  -5  -5  10      246.49      262.69     13.28 o
  -4  -5  10       34.28       33.66     12.92 o
  -3  -5  10      979.75     1005.58     34.75 o
  -2  -5  10       46.17       55.03      9.04 o
  -1  -5  10        4.73       14.54      9.10 o
   0  -5  10     1663.28     1629.26     64.20 o
   1  -5  10      153.55      130.27     14.25 o
   2  -5  10      160.52      170.88     10.61 o
   3  -5  10      817.19      861.25     12.48 o
   4  -5  10      424.36      410.14     23.67 o
   5  -5  10      305.82      294.60     16.45 o
   6  -5  10       22.73       13.21     11.13 o
   7  -5  10       12.36       31.07     28.64 o
   8  -5  10       75.65       87.03     16.19 o
   9  -5  10       72.79       87.51     11.23 o
  -9  -4  10       45.14       56.35     12.54 o
  -8  -4  10        4.11        3.04      9.54 o
  -7  -4  10      158.49      172.02     11.76 o
  -6  -4  10      102.08      112.76     12.46 o
  -5  -4  10       25.01       47.96     11.73 o
  -4  -4  10      490.15      499.10     17.91 o
  -3  -4  10     1698.96     1651.34     44.15 o
  -2  -4  10       22.38       39.36      9.86 o
  -1  -4  10       10.78       -6.22     10.42 o
   0  -4  10     2699.90     2644.55     55.84 o
   1  -4  10       29.85       36.58     11.36 o
   2  -4  10      726.83      759.48     12.39 o
   3  -4  10       42.35       51.88      9.54 o
   4  -4  10        3.35        7.60      9.14 o
   5  -4  10      739.86      716.87     11.12 o
   6  -4  10       72.74       77.49      9.71 o
   7  -4  10       18.75        8.46     11.81 o
   8  -4  10      128.24      138.52     10.44 o
  -9  -3  10        8.67       13.05      9.79 o
  -8  -3  10       25.30       26.80     17.24 o
  -7  -3  10      241.71      288.19     21.02 o
  -6  -3  10      191.93      208.86     10.46 o
  -5  -3  10        4.13        0.56      9.92 o
  -4  -3  10      524.37      515.74     13.40 o
  -3  -3  10      163.45      162.05     11.71 o
  -2  -3  10      153.44      152.91     16.80 o
  -1  -3  10      115.21      138.40     15.55 o
   0  -3  10      461.97      458.93     13.52 o
   1  -3  10     1078.93     1095.01     10.56 o
   2  -3  10     2117.80     2068.21     17.93 o
   3  -3  10       19.80       28.12      9.52 o
   4  -3  10      165.13      163.82     13.70 o
   5  -3  10      826.41      772.93     13.76 o
   6  -3  10       75.72       59.38     10.10 o
   7  -3  10      141.77      138.07      9.71 o
   8  -3  10        0.14        4.88     23.02 o
  -9  -2  10        2.55        3.92      9.75 o
  -8  -2  10       66.73       64.27     24.50 o
  -7  -2  10      179.27      206.23     16.45 o
  -6  -2  10      192.42      185.15     10.00 o
  -5  -2  10      396.41      382.92     26.03 o
  -4  -2  10       88.12       80.82     11.57 o
  -3  -2  10      378.76      405.97     11.12 o
  -2  -2  10     2105.71     1999.74     65.86 o
  -1  -2  10      955.98      958.42     18.33 o
   0  -2  10       52.38       64.16     10.09 o
   1  -2  10     1241.75     1191.08     10.64 o
   2  -2  10     1515.32     1523.12     11.04 o
   3  -2  10      173.90      173.71      9.05 o
   4  -2  10       54.43       56.15      9.31 o
   5  -2  10      222.27      221.48      9.28 o
   6  -2  10       46.91       43.70      9.88 o
   7  -2  10       79.77       82.00      9.33 o
   8  -2  10        2.43        5.31      9.36 o
 -10  -1  10       26.23        8.38     10.43 o
  -9  -1  10       60.31       58.41     10.53 o
  -8  -1  10        0.11       -6.97     10.77 o
  -7  -1  10       73.63       65.21     11.03 o
  -6  -1  10      708.16      700.20     42.65 o
  -5  -1  10      879.68      861.93     36.45 o
  -4  -1  10       79.45      118.08     14.78 o
  -3  -1  10      495.06      483.10     13.10 o
  -2  -1  10     2192.24     2140.51     32.86 o
  -1  -1  10        7.26       14.21     11.44 o
   0  -1  10      305.92      285.26      9.84 o
   1  -1  10       20.32       42.73      9.96 o
   2  -1  10      411.41      398.23      9.48 o
   3  -1  10      740.11      714.05      9.81 o
   4  -1  10      750.29      745.83     12.71 o
   5  -1  10        3.26      -13.97     10.29 o
   6  -1  10      120.94      116.94     16.96 o
   7  -1  10      154.71      172.84      9.64 o
   8  -1  10        4.68       23.73      9.76 o
 -10   0  10       18.37       26.87     10.90 o
  -9   0  10      276.97      262.80     11.32 o
  -8   0  10       25.00       32.17     10.51 o
  -7   0  10       11.36       16.89     11.43 o
  -6   0  10      803.78      745.13     27.88 o
  -5   0  10      789.05      806.88     30.56 o
  -4   0  10      439.59      407.77     19.25 o
  -3   0  10       31.02       54.23     12.16 o
  -2   0  10       54.99       50.81     10.68 o
  -1   0  10     1744.57     1639.64     19.62 o
   0   0  10     1496.15     1450.66     35.22 o
   1   0  10       16.09        2.92      8.84 o
   2   0  10      310.43      276.86      8.76 o
   3   0  10      341.29      337.89      9.70 o
   4   0  10      219.63      198.11      9.26 o
   5   0  10       47.57       48.78      9.66 o
   6   0  10       23.72       19.71      8.71 o
   7   0  10        1.06        1.90     17.31 o
 -10   1  10       31.69       24.00     11.05 o
  -9   1  10      148.10      146.33     11.90 o
  -8   1  10        0.38      -13.92     12.17 o
  -7   1  10      322.04      307.36     27.97 o
  -6   1  10      145.71      170.91     15.87 o
  -5   1  10        1.44       16.78     18.89 o
  -4   1  10     2099.28     2062.21     44.74 o
  -3   1  10       13.17       17.18     12.44 o
  -2   1  10       46.35       34.31     11.64 o
  -1   1  10     1136.96     1145.82     18.35 o
   0   1  10      779.42      786.33     28.58 o
   1   1  10       10.76       15.00      9.48 o
   2   1  10       98.08      105.48      9.63 o
   3   1  10       15.47       20.06     10.59 o
   4   1  10       10.87       17.62      9.63 o
   5   1  10      147.26      177.99     10.01 o
   6   1  10        5.06        9.99      8.59 o
   7   1  10        7.88       11.47     10.02 o
 -10   2  10        8.18        3.19     11.93 o
  -9   2  10       15.31       10.11     11.92 o
  -8   2  10      227.95      210.38     14.88 o
  -7   2  10      785.33      737.79     45.74 o
  -6   2  10      182.91      214.51     19.08 o
  -5   2  10      347.00      344.21     32.62 o
  -4   2  10      536.44      585.90     14.45 o
  -3   2  10      157.89      164.26     12.45 o
  -2   2  10      200.07      186.23     11.63 o
  -1   2  10        1.77       19.34     17.90 o
   0   2  10       46.85       54.63      8.81 o
   1   2  10      573.82      562.68     18.73 o
   2   2  10      349.17      317.59     16.71 o
   3   2  10      132.46      127.42     17.33 o
   4   2  10      352.15      348.50     10.57 o
   5   2  10       69.08       74.11     10.13 o
   6   2  10        0.01        7.65     15.72 o
 -10   3  10        6.06       12.56     11.90 o
  -9   3  10        0.27        3.58     12.47 o
  -8   3  10      290.64      307.42     23.22 o
  -7   3  10       60.24       50.69     15.91 o
  -6   3  10       60.40       71.87     18.83 o
  -5   3  10      552.13      593.44     23.07 o
  -4   3  10      202.75      216.28     17.22 o
  -3   3  10      292.78      281.59     12.46 o
  -2   3  10      239.28      233.55     14.85 o
  -1   3  10       39.83       33.96     10.64 o
   0   3  10       55.17       34.57      9.40 o
   1   3  10      134.32      145.79     10.96 o
   2   3  10       23.42       35.20     10.43 o
   3   3  10        0.22       -8.85     10.14 o
   4   3  10       61.72       61.63      9.54 o
   5   3  10        0.52       -6.37      9.92 o
   6   3  10       88.36      101.61     13.02 o
 -10   4  10        5.95       -3.20     13.21 o
  -9   4  10        7.27       21.56     13.90 o
  -8   4  10        4.95        4.30     15.26 o
  -7   4  10       90.21       70.69     18.70 o
  -6   4  10      779.30      782.19     14.59 o
  -5   4  10       28.63       37.41     13.38 o
  -4   4  10       49.84       18.77     12.98 o
  -3   4  10      983.87     1026.14     13.43 o
  -2   4  10      402.55      399.65     11.39 o
  -1   4  10        2.76        4.14      8.73 o
   0   4  10      162.00      137.48     15.40 o
   1   4  10       19.93       15.05     10.81 o
   2   4  10      133.29      139.33      9.19 o
   3   4  10      162.89      160.83      9.88 o
   4   4  10        3.92       23.34     12.01 o
   5   4  10        3.26        5.96      9.58 o
 -10   5  10       80.77       70.82     20.49 o
  -9   5  10       74.60       66.88     12.68 o
  -8   5  10       12.82       23.99     14.24 o
  -7   5  10      171.68      195.43     20.25 o
  -6   5  10      243.28      234.85     14.21 o
  -5   5  10        8.93       13.12     13.08 o
  -4   5  10       20.19       34.43     18.97 o
  -3   5  10        2.98        2.31     10.16 o
  -2   5  10        1.99       -2.74     11.58 o
  -1   5  10      236.31      247.69     13.36 o
   0   5  10      102.64       99.75     14.55 o
   1   5  10       32.85       26.52     10.25 o
   2   5  10       89.26       96.85      9.92 o
   3   5  10       95.08       90.33     13.53 o
   4   5  10        2.88        4.50      9.10 o
  -9   6  10        7.74        6.51     17.08 o
  -8   6  10        0.29        2.95     21.10 o
  -7   6  10        1.69       22.90     19.50 o
  -6   6  10        8.47        9.57     13.38 o
  -5   6  10      107.74      113.06     18.10 o
  -4   6  10       49.22       38.65     14.93 o
  -3   6  10       30.93        9.84     11.57 o
  -2   6  10      171.41      158.31     14.88 o
  -1   6  10      259.30      251.46     10.51 o
   0   6  10        4.91        9.56     10.76 o
   1   6  10       15.37       19.72      8.89 o
   2   6  10        5.18       17.70      8.84 o
   3   6  10       12.62       18.52      8.76 o
   4   6  10       18.93       62.62     13.52 o
  -9   7  10       32.65       26.54     19.05 o
  -8   7  10       51.83       52.54     15.47 o
  -7   7  10       16.28       -2.87     18.27 o
  -6   7  10       25.58       28.39     20.17 o
  -5   7  10      238.78      233.85     13.09 o
  -4   7  10       66.34       74.41     13.17 o
  -3   7  10        0.06        9.04     11.24 o
  -2   7  10        1.21       14.40     11.88 o
  -1   7  10       17.67       24.49     11.07 o
   0   7  10       20.26        5.13     10.17 o
   1   7  10       12.88       25.25      8.80 o
   2   7  10       14.06       11.46      9.55 o
  -8   8  10       67.45       44.11     15.04 o
  -7   8  10        0.06        5.64     13.79 o
  -6   8  10        0.94       -0.82     13.34 o
  -5   8  10       40.68       44.18     12.65 o
  -4   8  10        1.23       14.56     11.91 o
  -3   8  10       68.40       97.83     10.47 o
  -2   8  10       22.93       15.68     10.59 o
  -1   8  10       66.87       76.53     17.22 o
   0   8  10       43.79       57.20     10.43 o
   1   8  10       21.30       18.57      9.89 o
  -7   9  10        8.72        8.13     13.17 o
  -6   9  10       17.53       24.22     12.48 o
  -5   9  10        1.48       -2.90     11.99 o
  -4   9  10        6.71       -0.77     11.23 o
  -3   9  10       38.43       30.70     10.59 o
  -2   9  10        0.43        3.70      9.27 o
  -1   9  10        4.68       -2.10      9.64 o
  -1 -13  11        0.18        6.87     11.77 o
   0 -13  11        1.05      -21.03     10.52 o
   1 -13  11       67.73       60.31     12.21 o
   2 -13  11        0.19        4.14      9.92 o
   3 -13  11       13.77       19.81      8.91 o
   4 -13  11        0.36      -25.52     17.18 o
   5 -13  11        0.60       20.35      9.59 o
  -3 -12  11        0.07      -29.80     15.12 o
  -2 -12  11       12.02       31.59     44.71 o
  -1 -12  11        5.19        6.95     10.87 o
   0 -12  11       40.81       54.92     51.23 o
   1 -12  11       46.68       26.74     18.18 o
   2 -12  11       38.82       31.98     34.27 o
   3 -12  11       77.77       99.39     12.18 o
   4 -12  11        2.02       13.10      9.90 o
   5 -12  11        0.22       -1.89     11.36 o
   6 -12  11       47.67       35.76      9.46 o
  -4 -11  11        5.14      -12.66     16.94 o
  -3 -11  11        5.08      -17.30     18.55 o
  -2 -11  11       10.20       -6.14     16.99 o
  -1 -11  11       59.69       61.93     16.47 o
   0 -11  11      104.71       92.19     12.85 o
   1 -11  11       55.21       34.65     11.29 o
   2 -11  11       33.56       50.69      9.09 o
   3 -11  11       73.82       77.30      9.27 o
   4 -11  11       20.19        3.49      9.52 o
   5 -11  11       36.46       20.74     10.80 o
   6 -11  11       21.54        9.67     13.83 o
   7 -11  11        1.49      -14.85      9.64 o
  -5 -10  11        9.61       20.12     11.58 o
  -4 -10  11       78.56      108.57     34.24 o
  -3 -10  11        0.02        8.20     13.62 o
  -2 -10  11        1.61        5.01     11.67 o
  -1 -10  11       35.59       42.69     10.87 o
   0 -10  11       17.73       16.72     11.89 o
   1 -10  11       99.89       91.01     13.73 o
   2 -10  11        0.65        1.02      9.86 o
   3 -10  11       11.39       28.37      9.46 o
   4 -10  11       84.67       91.02      9.70 o
   5 -10  11       95.09      104.45     28.21 o
   6 -10  11       11.77       13.03     10.62 o
   7 -10  11       27.13       35.03     11.20 o
  -6  -9  11       13.48       31.12     23.84 o
  -5  -9  11       38.60       19.38     12.62 o
  -4  -9  11      103.32      128.27     13.34 o
  -3  -9  11       33.98       72.12     12.57 o
  -2  -9  11        3.91       12.40     12.37 o
  -1  -9  11       53.45       58.79     12.31 o
   0  -9  11       37.99       42.22     12.57 o
   1  -9  11      353.92      359.98     26.25 o
   2  -9  11        9.98        3.97     10.86 o
   3  -9  11        2.99      -12.86     10.41 o
   4  -9  11      133.56      146.28     12.01 o
   5  -9  11       90.43       75.25     10.97 o
   6  -9  11       19.83       28.01      9.93 o
   7  -9  11       46.54       48.05     11.06 o
   8  -9  11        4.70       -1.60     10.28 o
  -6  -8  11       58.94       63.69     25.02 o
  -5  -8  11        0.51       -0.87     12.76 o
  -4  -8  11        8.48       12.70     17.78 o
  -3  -8  11      251.22      260.28     18.53 o
  -2  -8  11       83.12       95.98     11.46 o
  -1  -8  11       18.10       13.49     11.46 o
   0  -8  11       90.61       99.42     10.55 o
   1  -8  11      387.57      405.26     13.50 o
   2  -8  11      170.77      189.42     10.47 o
   3  -8  11      107.03      122.85      9.88 o
   4  -8  11       46.33       44.49     11.80 o
   5  -8  11       17.50       23.85     11.09 o
   6  -8  11      341.72      359.01     26.26 o
   7  -8  11        0.57        0.06     10.28 o
   8  -8  11        0.06        5.37     10.40 o
  -7  -7  11        6.89       19.93     13.06 o
  -6  -7  11      173.21      193.41     15.43 o
  -5  -7  11       12.89        7.14     11.18 o
  -4  -7  11        0.02       33.25     22.47 o
  -3  -7  11      469.42      482.11     37.83 o
  -2  -7  11       19.91       14.98      8.21 o
  -1  -7  11      207.15      200.49      8.55 o
   0  -7  11       87.44       87.93     10.01 o
   1  -7  11      261.12      232.35     17.73 o
   2  -7  11       41.94       58.06      9.22 o
   3  -7  11      158.58      175.44     13.25 o
   4  -7  11        1.77       27.67     21.11 o
   5  -7  11      148.92      145.82     11.23 o
   6  -7  11      209.91      233.44     16.33 o
   7  -7  11        8.35        5.73     14.36 o
   8  -7  11       18.92       21.95     11.55 o
  -8  -6  11        1.33      -11.51     17.62 o
  -7  -6  11       22.14        1.25     12.82 o
  -6  -6  11       63.66       54.18     10.84 o
  -5  -6  11       16.40       41.37     12.97 o
  -4  -6  11        1.03       13.91     13.11 o
  -3  -6  11       63.38       61.76     20.12 o
  -2  -6  11      137.80      159.53      9.10 o
  -1  -6  11      705.23      729.70     19.09 o
   0  -6  11       10.08       11.00     11.85 o
   1  -6  11      196.20      219.59      9.49 o
   2  -6  11     1267.05     1325.84     12.58 o
   3  -6  11       45.94       63.56     15.28 o
   4  -6  11       79.06       90.01     16.72 o
   5  -6  11      112.86      117.48     17.96 o
   6  -6  11       41.01       70.38      9.82 o
   7  -6  11       96.87       83.03     11.09 o
   8  -6  11       70.34       42.15     33.66 o
  -8  -5  11       31.57       31.00      8.74 o
  -7  -5  11       33.88       31.71     10.02 o
  -6  -5  11       11.00       17.82      8.79 o
  -5  -5  11      525.53      574.36     29.00 o
  -4  -5  11       39.10       40.31      8.90 o
  -3  -5  11       89.47       91.06     10.84 o
  -2  -5  11      520.56      512.84     13.24 o
  -1  -5  11     1088.35     1096.55     45.46 o
   0  -5  11      147.50      145.06     10.83 o
   1  -5  11       29.01       54.33     12.55 o
   2  -5  11      564.63      582.04     11.79 o
   3  -5  11      280.55      280.19     10.83 o
   4  -5  11      626.62      644.87     12.01 o
   5  -5  11        3.86       16.89     10.57 o
   6  -5  11        7.49        5.14     10.47 o
   7  -5  11      174.68      156.35     10.12 o
   8  -5  11        5.93       10.17     11.15 o
  -9  -4  11       18.35       24.62     16.55 o
  -8  -4  11      144.59      160.23     19.37 o
  -7  -4  11       30.31       17.05      8.93 o
  -6  -4  11       41.12       59.69      9.83 o
  -5  -4  11      786.41      773.20     21.27 o
  -4  -4  11      190.90      204.43     16.22 o
  -3  -4  11      325.17      340.19     10.38 o
  -2  -4  11      334.62      376.77     18.78 o
  -1  -4  11      139.59      157.10     10.12 o
   0  -4  11      923.03      919.43     21.98 o
   1  -4  11      870.48      882.53     12.13 o
   2  -4  11       46.20       39.77      9.45 o
   3  -4  11      510.84      528.27     10.17 o
   4  -4  11     1369.75     1356.36     25.02 o
   5  -4  11        0.09       15.04      8.60 o
   6  -4  11       62.59       61.43      8.36 o
   7  -4  11       69.32      103.75     22.13 o
   8  -4  11       20.66       22.77     10.04 o
  -9  -3  11       68.04       63.53     15.00 o
  -8  -3  11      207.89      217.09     10.20 o
  -7  -3  11       69.86       80.75     10.21 o
  -6  -3  11        0.25       10.77     10.45 o
  -5  -3  11      127.09      133.70     12.43 o
  -4  -3  11       34.05       39.17     10.97 o
  -3  -3  11     1363.50     1389.06     24.91 o
  -2  -3  11        0.27        4.85     10.88 o
  -1  -3  11      328.38      324.77     12.63 o
   0  -3  11     1573.52     1593.17     11.67 o
   1  -3  11      636.33      709.41     19.97 o
   2  -3  11      117.17      122.19     12.09 o
   3  -3  11       44.65       51.37      8.75 o
   4  -3  11      249.89      241.23      9.49 o
   5  -3  11      182.63      152.01     10.71 o
   6  -3  11       36.50       19.72     12.23 o
   7  -3  11       53.53       82.51      9.67 o
   8  -3  11       24.50       21.56     10.52 o
  -9  -2  11        7.77        6.23     10.25 o
  -8  -2  11       31.49       24.47     10.65 o
  -7  -2  11      550.23      525.28     26.80 o
  -6  -2  11       28.43       39.11     10.09 o
  -5  -2  11        9.16       15.38     11.15 o
  -4  -2  11      986.06     1012.19     15.12 o
  -3  -2  11      911.92      955.21     22.67 o
  -2  -2  11       82.84       62.19     11.34 o
  -1  -2  11       31.08       23.06      9.61 o
   0  -2  11       88.00       73.24     10.48 o
   1  -2  11        4.30        5.73      9.25 o
   2  -2  11     1515.27     1468.88     11.44 o
   3  -2  11       24.49       19.64      9.28 o
   4  -2  11       13.85       19.33      9.01 o
   5  -2  11      389.10      415.54      9.52 o
   6  -2  11      177.78      169.75     18.36 o
   7  -2  11        9.01       25.68      9.97 o
   8  -2  11       25.53       41.69     15.50 o
  -9  -1  11        0.80        2.18     10.74 o
  -8  -1  11       12.02       31.00     10.75 o
  -7  -1  11      805.88      769.72     52.15 o
  -6  -1  11      161.09      175.92     11.69 o
  -5  -1  11        3.87       11.31     12.80 o
  -4  -1  11      227.78      228.74     13.00 o
  -3  -1  11      544.19      558.44     18.59 o
  -2  -1  11     1295.62     1359.09     39.62 o
  -1  -1  11      472.60      520.28     11.79 o
   0  -1  11       18.41       13.48      9.49 o
   1  -1  11      613.31      604.62      9.72 o
   2  -1  11     1034.18     1042.33     25.19 o
   3  -1  11      106.43       86.70      8.70 o
   4  -1  11      117.50      133.56      8.70 o
   5  -1  11       40.11       25.73      8.94 o
   6  -1  11       25.58        5.87     10.15 o
   7  -1  11       70.38       54.84      8.72 o
 -10   0  11       99.30       85.41     11.20 o
  -9   0  11       23.16       29.87     10.97 o
  -8   0  11        3.39        1.45     11.74 o
  -7   0  11      116.65      107.76     12.32 o
  -6   0  11      469.85      455.63     14.07 o
  -5   0  11      342.63      318.71     15.76 o
  -4   0  11      355.54      422.72     20.26 o
  -3   0  11        5.69        1.56     11.99 o
  -2   0  11     1039.55     1028.66     13.44 o
  -1   0  11      274.03      256.28     10.38 o
   0   0  11        0.49        6.45      9.32 o
   1   0  11      218.56      204.90      8.78 o
   2   0  11      659.27      662.17     13.64 o
   3   0  11      620.11      557.91     21.75 o
   4   0  11       25.25       32.98      8.05 o
   5   0  11        5.62       22.58     10.26 o
   6   0  11      114.71      126.20      9.40 o
   7   0  11      114.38      101.44     10.15 o
 -10   1  11        4.69       18.94     11.98 o
  -9   1  11       95.94       83.80     11.58 o
  -8   1  11       97.73      103.28     12.17 o
  -7   1  11        7.28       22.95     13.18 o
  -6   1  11      813.85      822.65     21.39 o
  -5   1  11     1016.35     1057.94     21.04 o
  -4   1  11        2.31        1.83     12.33 o
  -3   1  11       53.68       76.17     37.78 o
  -2   1  11      678.26      654.98     21.27 o
  -1   1  11      615.64      624.06     13.26 o
   0   1  11      310.03      319.91      9.09 o
   1   1  11       46.92       71.66     19.91 o
   2   1  11        1.15        3.68     13.29 o
   3   1  11      480.18      443.40     14.19 o
   4   1  11      225.17      228.08      9.73 o
   5   1  11        4.83        5.97     10.15 o
   6   1  11       18.21       32.90     11.83 o
 -10   2  11       29.65       27.18     12.27 o
  -9   2  11      213.27      198.00     15.66 o
  -8   2  11       64.40       65.73     13.87 o
  -7   2  11       53.25       17.47     18.28 o
  -6   2  11       65.16       96.02     18.72 o
  -5   2  11      128.26      186.11     25.99 o
  -4   2  11      348.02      345.98     12.65 o
  -3   2  11      178.43      186.61     13.42 o
  -2   2  11        0.60       24.25     10.40 o
  -1   2  11      747.69      710.68     27.68 o
   0   2  11      580.94      617.81     28.05 o
   1   2  11       18.54       29.99      8.87 o
   2   2  11       28.99       37.05      9.15 o
   3   2  11       37.48       46.03     12.97 o
   4   2  11       51.63       59.66     13.30 o
   5   2  11       16.86        8.93      8.65 o
   6   2  11       16.12       34.68      9.04 o
 -10   3  11        0.34       10.61     12.35 o
  -9   3  11       31.29       37.61     13.75 o
  -8   3  11        6.96       17.24     15.90 o
  -7   3  11      374.65      393.69     19.83 o
  -6   3  11        5.33        4.47     13.59 o
  -5   3  11       79.50       67.40     13.17 o
  -4   3  11     1274.50     1268.08     13.87 o
  -3   3  11        3.35        0.31     22.11 o
  -2   3  11        4.13      -18.00     21.38 o
  -1   3  11     1182.38     1075.64     11.47 o
   0   3  11      112.23      116.21      8.87 o
   1   3  11       15.91       34.35      8.76 o
   2   3  11        4.48        2.03     12.89 o
   3   3  11        0.19      -11.61     11.02 o
   4   3  11      110.57      107.01     13.85 o
   5   3  11       35.20       31.70     14.18 o
  -9   4  11       10.08       12.75     14.56 o
  -8   4  11      106.58      120.56     21.75 o
  -7   4  11      291.37      307.23     19.02 o
  -6   4  11        0.18        0.45     16.53 o
  -5   4  11        0.97      -32.44     16.22 o
  -4   4  11      519.95      512.08     35.77 o
  -3   4  11       69.76       66.13     11.01 o
  -2   4  11     1048.44     1089.50     24.89 o
  -1   4  11        2.95       13.82      9.50 o
   0   4  11      172.99      145.33     10.59 o
   1   4  11      404.89      381.50     18.01 o
   2   4  11       31.55       39.63     10.06 o
   3   4  11        0.31       17.81     10.27 o
   4   4  11       31.89       29.69      9.86 o
   5   4  11       15.00        9.49     18.96 o
  -9   5  11        3.04      -10.84     20.26 o
  -8   5  11       77.23       66.12     21.28 o
  -7   5  11       67.95       62.56     13.84 o
  -6   5  11      107.10      151.89     12.51 o
  -5   5  11       20.30       39.86     23.74 o
  -4   5  11        8.28       10.48     21.34 o
  -3   5  11      127.33      151.84     19.25 o
  -2   5  11      415.58      389.59     15.70 o
  -1   5  11       32.47       36.03     15.30 o
   0   5  11        4.04        5.66     10.96 o
   1   5  11      108.70      100.43     10.29 o
   2   5  11        0.79       -3.20      9.91 o
   3   5  11        7.02       22.16      8.84 o
   4   5  11        1.17       -2.40      9.32 o
  -7   6  11        4.64       15.16     13.07 o
  -6   6  11      188.73      193.02     13.51 o
  -5   6  11      124.52      132.87     15.81 o
  -4   6  11        3.25       52.36     17.70 o
  -3   6  11       99.48      113.22     13.93 o
  -2   6  11       29.29       65.11     12.42 o
  -1   6  11       19.77       38.00     10.16 o
   0   6  11       17.38       30.80     10.87 o
   1   6  11        0.08      -13.77      9.15 o
   2   6  11       69.44       95.04     22.77 o
   3   6  11       20.29       18.07     11.12 o
  -8   7  11        7.53      -21.68     18.02 o
  -7   7  11       27.04        7.82     18.04 o
  -6   7  11        9.84       27.90     17.57 o
  -5   7  11        0.54      -13.67     16.76 o
  -4   7  11       48.50       63.10     14.93 o
  -3   7  11       19.38       12.53     12.64 o
  -2   7  11        0.94       15.82     10.21 o
  -1   7  11      127.04      139.91     11.96 o
   0   7  11       44.73       58.16     14.86 o
   1   7  11        0.60      -15.04      9.45 o
   2   7  11       13.34       23.91     11.52 o
  -7   8  11        1.63       27.29     19.98 o
  -6   8  11        1.57       29.24     16.57 o
  -5   8  11       48.48       36.91     17.85 o
  -4   8  11       20.18       30.23     12.88 o
  -3   8  11       21.30       31.12     10.72 o
  -2   8  11        0.45       -6.12      9.76 o
  -1   8  11        7.55       29.28     10.71 o
   0   8  11        0.03       -7.33      9.17 o
  -5   9  11       51.41       62.58     13.55 o
  -4   9  11        5.47       10.78     14.02 o
  -3   9  11        0.12       10.69     11.32 o
  -2   9  11        0.23       -0.54      9.47 o
   0 -13  12        2.87       12.02     10.74 o
   1 -13  12        5.99      -14.65      9.90 o
   2 -13  12       39.16       49.10      8.78 o
   3 -13  12        2.16        7.38      9.22 o
   4 -13  12        0.66       -8.73      8.81 o
  -2 -12  12       15.46       17.61      9.61 o
  -1 -12  12        1.14       15.38     15.68 o
   0 -12  12        2.35        3.07     27.26 o
   1 -12  12        3.17       -2.06     10.87 o
   2 -12  12       32.74       24.52      9.63 o
   3 -12  12        7.83       -4.60     11.32 o
   4 -12  12        5.11      -15.11      9.33 o
   5 -12  12       26.53       26.10     12.24 o
   6 -12  12        2.11       -2.29      9.45 o
  -4 -11  12        4.97       -1.79     19.47 o
  -3 -11  12        6.49       21.30     16.14 o
  -2 -11  12       71.74       61.59     13.53 o
  -1 -11  12        0.52       -2.85     10.95 o
   0 -11  12        8.09       36.74     13.86 o
   1 -11  12       15.60       11.15      9.64 o
   2 -11  12       12.56       11.15      9.09 o
   3 -11  12       65.11       67.40      9.39 o
   4 -11  12       12.22       22.52      9.52 o
   5 -11  12        8.40       14.77     11.01 o
   6 -11  12       21.89       30.26     13.49 o
  -5 -10  12        6.25        1.66     12.92 o
  -4 -10  12        9.61       15.95     12.65 o
  -3 -10  12        1.78       37.81     19.25 o
  -2 -10  12       47.89       55.31     26.29 o
  -1 -10  12        9.56       28.19     15.23 o
   0 -10  12       58.87       41.87     11.11 o
   1 -10  12        0.34       -2.11      9.80 o
   2 -10  12        1.91      -15.69      9.31 o
   3 -10  12      149.17      138.11     11.34 o
   4 -10  12        0.89       21.67     14.93 o
   5 -10  12        1.47        4.40     12.33 o
   6 -10  12       17.16       41.79     13.98 o
   7 -10  12        4.28       45.55     21.34 o
  -5  -9  12        1.93        7.62     18.81 o
  -4  -9  12       40.38       59.18     12.83 o
  -3  -9  12       45.59       43.17     19.94 o
  -2  -9  12        1.35       -5.39     17.09 o
  -1  -9  12      137.34      172.55     12.32 o
   0  -9  12      121.65      118.52      9.42 o
   1  -9  12       16.54       77.45     35.94 o
   2  -9  12       34.45       37.10     19.94 o
   3  -9  12      241.24      221.33     10.50 o
   4  -9  12       83.21       81.48     11.70 o
   5  -9  12       53.55       58.75      9.30 o
   6  -9  12        0.45        6.29      9.72 o
   7  -9  12       12.81       34.09     10.11 o
  -6  -8  12        1.12       27.74     13.05 o
  -5  -8  12       34.74       34.68     12.76 o
  -4  -8  12       83.48       76.76     13.11 o
  -3  -8  12       13.74        7.48     19.72 o
  -2  -8  12       20.95        7.23     14.05 o
  -1  -8  12       82.73       92.62     32.03 o
   0  -8  12        0.26       -3.26      9.27 o
   1  -8  12      354.63      361.93     11.00 o
   2  -8  12        6.32       27.54      9.02 o
   3  -8  12       68.49       74.54      9.71 o
   4  -8  12      224.39      248.26     10.05 o
   5  -8  12       94.71       98.03     10.21 o
   6  -8  12       48.34       48.58     10.73 o
   7  -8  12        0.90       11.82     11.00 o
   8  -8  12       39.20       15.94     14.13 o
  -7  -7  12        5.08       20.10      8.73 o
  -6  -7  12       26.13       36.53     18.73 o
  -5  -7  12        5.35       12.60     12.59 o
  -4  -7  12       63.21       68.09      9.86 o
  -3  -7  12       78.79      108.42     22.17 o
  -2  -7  12      115.97      118.64      9.85 o
  -1  -7  12       14.00       17.06      9.94 o
   0  -7  12       88.83      111.65     11.69 o
   1  -7  12     1459.60     1450.95     71.09 o
   2  -7  12      217.52      177.28      9.96 o
   3  -7  12       26.21       34.37      9.08 o
   4  -7  12      151.08      169.08     15.70 o
   5  -7  12       46.58       42.37     10.39 o
   6  -7  12      111.22      132.00     11.09 o
   7  -7  12        0.66      -20.08     10.04 o
   8  -7  12        1.40       -4.82     33.25 o
  -7  -6  12        0.43       -0.84     16.18 o
  -6  -6  12       93.39      132.26     22.91 o
  -5  -6  12        3.56       24.96     16.45 o
  -4  -6  12        0.37        9.68     10.86 o
  -3  -6  12      437.70      450.14     22.39 o
  -2  -6  12       60.44       59.17      9.91 o
  -1  -6  12       12.25       15.02      8.96 o
   0  -6  12        3.16       -1.20     11.35 o
   1  -6  12      171.99      175.96     14.83 o
   2  -6  12       82.85      101.15     16.70 o
   3  -6  12      274.68      268.20     10.49 o
   4  -6  12       42.91       43.46     10.00 o
   5  -6  12       42.53       59.72     19.93 o
   6  -6  12      327.07      300.42     11.98 o
   7  -6  12        0.40       10.77     10.62 o
   8  -6  12       10.41       21.35     10.99 o
  -8  -5  12       10.94       29.61      9.53 o
  -7  -5  12       58.48       58.32      9.09 o
  -6  -5  12      274.26      277.29     16.69 o
  -5  -5  12       17.13       32.71     10.50 o
  -4  -5  12        9.45       29.21     10.33 o
  -3  -5  12      545.29      559.15     12.15 o
  -2  -5  12        0.82        8.55      9.92 o
  -1  -5  12      533.56      508.60     10.23 o
   0  -5  12       67.44       73.96     10.89 o
   1  -5  12       12.01        9.47     10.73 o
   2  -5  12      519.10      511.81     14.06 o
   3  -5  12      459.01      436.86      9.50 o
   4  -5  12        1.58        9.12      9.85 o
   5  -5  12       20.46       40.88     17.18 o
   6  -5  12      186.09      198.19     10.88 o
   7  -5  12        2.39      -16.81     17.70 o
   8  -5  12        9.42       -8.51     13.66 o
  -8  -4  12       13.08       33.67     14.12 o
  -7  -4  12       46.30       38.91      8.89 o
  -6  -4  12      330.33      306.09     10.23 o
  -5  -4  12      213.32      239.43     10.97 o
  -4  -4  12      198.59      233.53     11.67 o
  -3  -4  12      190.01      189.96     11.10 o
  -2  -4  12      275.35      276.59     20.89 o
  -1  -4  12     1588.73     1576.57     60.50 o
   0  -4  12        9.09       17.37     10.12 o
   1  -4  12       77.62       82.29     11.40 o
   2  -4  12      322.27      315.30     10.51 o
   3  -4  12        2.31       -4.43      9.33 o
   4  -4  12       55.38       59.10     14.50 o
   5  -4  12       78.79       94.98     11.82 o
   6  -4  12        1.81        3.33      8.94 o
   7  -4  12       49.25       46.67     14.02 o
  -9  -3  12        1.62        2.72     10.10 o
  -8  -3  12      110.60      108.96     11.15 o
  -7  -3  12       34.45       62.16     10.74 o
  -6  -3  12       25.41       21.55     10.50 o
  -5  -3  12      523.79      513.57     14.51 o
  -4  -3  12      687.32      686.13     12.58 o
  -3  -3  12       73.96       90.41     11.55 o
  -2  -3  12       88.37      122.54     18.44 o
  -1  -3  12      562.22      565.47     26.09 o
   0  -3  12      522.78      506.73     32.91 o
   1  -3  12       92.72       96.09     12.83 o
   2  -3  12      115.81      115.37      9.61 o
   3  -3  12      236.63      234.36     11.41 o
   4  -3  12      142.94      136.59     16.69 o
   5  -3  12       58.45       54.28      8.99 o
   6  -3  12       51.54       39.62      8.07 o
   7  -3  12       95.98      101.06     18.11 o
  -9  -2  12       33.53       13.65     10.78 o
  -8  -2  12      209.15      219.24     21.95 o
  -7  -2  12       97.81       82.74     11.11 o
  -6  -2  12        0.04       -5.60      9.86 o
  -5  -2  12      669.93      687.20     15.22 o
  -4  -2  12        2.35       14.21     12.82 o
  -3  -2  12      452.57      469.22     13.75 o
  -2  -2  12       68.14       84.35     16.46 o
  -1  -2  12        0.04        2.54      9.82 o
   0  -2  12      912.76      939.53     19.16 o
   1  -2  12      388.53      359.66      9.14 o
   2  -2  12       11.49       -0.93      8.53 o
   3  -2  12      173.63      175.70      8.72 o
   4  -2  12      179.71      191.55      8.49 o
   5  -2  12       29.91       41.13      8.94 o
   6  -2  12       53.74       63.59     13.27 o
   7  -2  12        6.02       19.49     12.37 o
  -9  -1  12       41.72       42.31     11.97 o
  -8  -1  12       61.10       62.53     11.75 o
  -7  -1  12       33.19       44.19     11.48 o
  -6  -1  12      225.49      233.49     12.99 o
  -5  -1  12       13.37       16.94     12.37 o
  -4  -1  12      563.10      545.55     19.34 o
  -3  -1  12     1224.29     1167.17     20.41 o
  -2  -1  12      124.25      135.30     23.66 o
  -1  -1  12       27.01       35.83      9.19 o
   0  -1  12     1089.00     1083.93     18.87 o
   1  -1  12        2.65       -0.51      8.81 o
   2  -1  12        3.44       -8.18     14.86 o
   3  -1  12        8.49       18.79     10.94 o
   4  -1  12        5.35       22.70      7.89 o
   5  -1  12      174.72      162.07     16.46 o
   6  -1  12       52.34       53.20     11.91 o
   7  -1  12        7.84        4.65      9.23 o
  -9   0  12        0.08       12.20     11.21 o
  -8   0  12        5.13        7.18     12.08 o
  -7   0  12      370.55      368.79     15.52 o
  -6   0  12       62.33       64.52     14.82 o
  -5   0  12      162.73      151.68     15.89 o
  -4   0  12     1153.43     1217.82     21.39 o
  -3   0  12      149.62      166.06     13.41 o
  -2   0  12       41.76       29.30     16.84 o
  -1   0  12       18.60       10.41      9.93 o
   0   0  12      118.59      138.38     14.97 o
   1   0  12      517.34      460.34      9.78 o
   2   0  12      329.36      330.63     11.90 o
   3   0  12       12.72        8.67      8.89 o
   4   0  12        2.00       23.88      8.64 o
   5   0  12      177.89      156.21     10.00 o
   6   0  12       15.53       18.40      9.07 o
  -9   1  12       10.79        6.37     12.04 o
  -8   1  12       53.24       44.34     13.40 o
  -7   1  12      305.65      289.64     18.55 o
  -6   1  12       43.00       38.74     18.74 o
  -5   1  12      877.29      902.90     17.51 o
  -4   1  12       52.95       58.49     11.74 o
  -3   1  12        2.32       -2.81     11.71 o
  -2   1  12     1482.66     1476.97     14.49 o
  -1   1  12      415.67      468.73     18.92 o
   0   1  12       15.58       14.48      8.69 o
   1   1  12      790.20      782.87     22.39 o
   2   1  12      425.72      410.41     11.71 o
   3   1  12       16.05        9.81      8.72 o
   4   1  12       91.76       72.23     11.39 o
   5   1  12        0.40        5.61     17.77 o
   6   1  12       17.95        9.43      9.71 o
  -9   2  12       75.28       72.83     14.46 o
  -8   2  12        1.02       23.11     17.59 o
  -7   2  12       40.07       41.28     18.06 o
  -6   2  12       94.07      120.45     18.43 o
  -5   2  12      500.08      510.28     15.85 o
  -4   2  12      167.59      192.39     11.61 o
  -3   2  12       19.99       29.30     14.30 o
  -2   2  12      321.63      316.41     12.86 o
  -1   2  12      417.40      414.27     14.84 o
   0   2  12      192.24      178.89      9.51 o
   1   2  12        3.82       15.37      9.65 o
   2   2  12       32.94       31.94      9.66 o
   3   2  12       66.37       52.47     14.40 o
   4   2  12       49.40       37.93     10.05 o
   5   2  12        0.92       11.63     10.06 o
  -9   3  12      181.98      164.16     21.73 o
  -8   3  12       40.41       -4.54     20.68 o
  -7   3  12        0.15       -4.62     17.89 o
  -6   3  12      175.14      156.32     13.07 o
  -5   3  12      125.10      160.90     15.17 o
  -4   3  12        2.21       -0.30     13.78 o
  -3   3  12        2.91       25.27     20.95 o
  -2   3  12       16.00       37.55     27.76 o
  -1   3  12      170.38      181.85     13.51 o
   0   3  12      700.34      675.41     19.68 o
   1   3  12       28.04       24.60      8.97 o
   2   3  12       61.41       74.97     10.11 o
   3   3  12       67.80       72.30     14.74 o
   4   3  12       28.24       27.99      9.73 o
   5   3  12        1.00       -9.90      9.93 o
  -9   4  12      176.93      164.88     18.51 o
  -8   4  12        0.14       17.15     17.49 o
  -7   4  12        2.50       -4.41     17.57 o
  -6   4  12        5.72       43.04     20.29 o
  -5   4  12        0.36        5.52     22.43 o
  -4   4  12      366.21      394.93     29.52 o
  -3   4  12      130.33      154.63     10.56 o
  -2   4  12        0.32        3.70     10.19 o
  -1   4  12       50.95       68.90     13.08 o
   0   4  12      187.66      173.52     12.40 o
   1   4  12        9.75       21.56     10.07 o
   2   4  12        1.60        9.72     10.75 o
   3   4  12        0.65        6.90     13.03 o
   4   4  12       15.84        7.00      9.89 o
  -8   5  12       42.79       34.78     20.04 o
  -7   5  12      168.32      172.19     18.24 o
  -6   5  12       25.66       32.77     12.72 o
  -5   5  12       28.76       27.61     12.74 o
  -4   5  12      272.61      278.99     16.82 o
  -3   5  12       58.07       50.19     13.92 o
  -2   5  12        0.47      -16.77     11.35 o
  -1   5  12       11.20       15.95     10.94 o
   0   5  12        0.00       21.61     13.11 o
   1   5  12       43.80       51.52     10.53 o
   2   5  12       52.32       63.03     11.87 o
   3   5  12        2.21        1.00      9.66 o
  -8   6  12       22.86       17.59     20.41 o
  -7   6  12      102.78      100.55     13.83 o
  -6   6  12        0.06        9.95     13.40 o
  -5   6  12        4.21       17.70     26.15 o
  -4   6  12        0.29      -20.85     17.27 o
  -3   6  12       54.49       68.86     17.45 o
  -2   6  12       67.38       76.31     13.00 o
  -1   6  12        1.81        6.58     10.79 o
   0   6  12       21.49       43.44      9.92 o
   1   6  12       24.32       29.25     10.40 o
   2   6  12        4.05       27.76     13.59 o
  -7   7  12        4.67       19.47     16.81 o
  -6   7  12       42.43       36.62     16.96 o
  -5   7  12       21.36        1.09     16.89 o
  -4   7  12       11.51       14.89     16.98 o
  -3   7  12       73.78       64.82     11.81 o
  -2   7  12       45.83       71.76     18.69 o
  -1   7  12        0.07        8.87     11.51 o
   0   7  12        0.02       -2.02     10.66 o
  -6   8  12       27.15       36.08     17.19 o
  -5   8  12       11.11       17.85     14.21 o
  -4   8  12        0.02        3.96     16.74 o
  -3   8  12       36.09       38.59     14.86 o
  -2   8  12        4.54       16.00     11.45 o
   1 -13  13        4.79        3.46      9.46 o
   2 -13  13        7.84        4.97     14.09 o
   3 -13  13        6.16        2.82      9.88 o
  -2 -12  13        0.87       29.46     10.70 o
  -1 -12  13        0.20        5.78     16.40 o
   0 -12  13       37.90       24.64      8.74 o
   1 -12  13        0.45        6.12      9.38 o
   2 -12  13       18.66       33.91      9.58 o
   3 -12  13        6.95      -12.46      9.77 o
   4 -12  13        0.06        8.02      8.75 o
   5 -12  13       23.04       21.27     10.96 o
  -3 -11  13        4.12       24.46     12.10 o
  -2 -11  13       27.88       46.05     12.02 o
  -1 -11  13        6.09       22.81      9.83 o
   0 -11  13        9.11        2.93      8.33 o
   1 -11  13       23.88       43.05     27.07 o
   2 -11  13       83.02      111.81     21.00 o
   3 -11  13        5.61       13.46     22.68 o
   4 -11  13        0.73        1.57      9.34 o
   5 -11  13       48.31       52.12      9.66 o
   6 -11  13        0.88        8.49     11.13 o
  -4 -10  13        9.97       34.38     19.85 o
  -3 -10  13        0.01        8.74     12.40 o
  -2 -10  13      105.28      125.17      8.29 o
  -1 -10  13       16.89        8.30     10.90 o
   0 -10  13        8.61        4.28     11.66 o
   1 -10  13       37.15       48.46     10.35 o
   2 -10  13       93.73       97.09     16.80 o
   3 -10  13        1.57       13.43     16.70 o
   4 -10  13        5.70        5.04      9.84 o
   5 -10  13       31.22       57.49     11.68 o
   6 -10  13        6.99       -2.82     14.92 o
  -5  -9  13       26.23       41.38     12.95 o
  -4  -9  13       13.38       44.67     16.57 o
  -3  -9  13        5.66       13.08      9.40 o
  -2  -9  13       69.96       62.26      8.46 o
  -1  -9  13        0.24       -6.89      9.04 o
   0  -9  13       63.72       85.52     11.97 o
   1  -9  13       10.40        7.76      8.76 o
   2  -9  13       18.14       22.92     22.85 o
   3  -9  13      282.17      307.29     16.57 o
   4  -9  13       37.00       39.72     19.45 o
   5  -9  13       27.84       28.19     11.42 o
   6  -9  13       13.89        9.41     12.89 o
   7  -9  13       28.95       25.57     12.46 o
  -6  -8  13       61.09       71.09      8.45 o
  -5  -8  13       23.43       22.93      8.96 o
  -4  -8  13       84.60       94.86     12.11 o
  -3  -8  13        0.86       -5.76      8.65 o
  -2  -8  13       89.55       92.62     12.93 o
  -1  -8  13       96.26      120.13      9.99 o
   0  -8  13      269.26      280.10     17.74 o
   1  -8  13       13.67        7.01     10.05 o
   2  -8  13       13.71       20.10      9.26 o
   3  -8  13      338.12      307.79     31.11 o
   4  -8  13       11.56       -0.95     10.30 o
   5  -8  13       57.72       50.70     11.35 o
   6  -8  13        3.86        6.38      8.97 o
   7  -8  13       14.00       31.54     10.71 o
  -7  -7  13       27.23       26.51     16.59 o
  -6  -7  13       36.06       37.00      9.56 o
  -5  -7  13        5.53       19.17      9.64 o
  -4  -7  13      263.00      285.88     12.54 o
  -3  -7  13      126.95      141.08      8.99 o
  -2  -7  13       27.92       36.11      9.80 o
  -1  -7  13      343.83      369.75     31.86 o
   0  -7  13      137.15      125.80     10.28 o
   1  -7  13      116.84      123.22     10.57 o
   2  -7  13      109.67      115.28     25.38 o
   3  -7  13       70.27       55.77     13.28 o
   4  -7  13        6.74       38.73     10.59 o
   5  -7  13      255.47      246.59     12.47 o
   6  -7  13       30.45       49.16     10.28 o
   7  -7  13        0.09        1.82      9.78 o
  -7  -6  13      138.02      143.99      9.94 o
  -6  -6  13        0.08       16.00      9.85 o
  -5  -6  13        2.64       15.55     14.13 o
  -4  -6  13      201.44      215.81      9.09 o
  -3  -6  13       25.12        6.23     12.56 o
  -2  -6  13      183.84      195.09     10.19 o
  -1  -6  13       92.18       91.51      9.18 o
   0  -6  13       11.90       28.16     10.04 o
   1  -6  13      232.79      279.20     20.71 o
   2  -6  13      106.76      136.53     21.88 o
   3  -6  13        2.21       -2.77     24.78 o
   4  -6  13       51.31       28.12     16.35 o
   5  -6  13       51.42       45.81      9.53 o
   6  -6  13        0.61        1.15     11.68 o
   7  -6  13        0.19       -4.53      9.23 o
  -8  -5  13       21.10       29.36      9.74 o
  -7  -5  13       59.07       61.23      8.84 o
  -6  -5  13       42.42       47.97      9.63 o
  -5  -5  13        2.14       11.73      9.21 o
  -4  -5  13        5.84        9.66     10.08 o
  -3  -5  13      243.04      273.04     10.79 o
  -2  -5  13      498.71      525.56     26.81 o
  -1  -5  13        0.16       -2.95      9.85 o
   0  -5  13       90.05      110.20     10.92 o
   1  -5  13      601.16      573.66     16.49 o
   2  -5  13       14.36       24.25      9.97 o
   3  -5  13      101.88      106.30     10.87 o
   4  -5  13       49.07       44.65     15.82 o
   5  -5  13       18.13       39.31     14.13 o
   6  -5  13      153.17      136.08     10.36 o
   7  -5  13       72.82       61.12     12.82 o
  -8  -4  13        6.13       -1.01      9.71 o
  -7  -4  13        9.49       13.65     11.20 o
  -6  -4  13      306.23      300.96     10.95 o
  -5  -4  13       58.90       62.40     12.82 o
  -4  -4  13        7.21       -1.49     15.47 o
  -3  -4  13      322.54      298.25     11.41 o
  -2  -4  13      476.26      469.59     12.21 o
  -1  -4  13      130.98      122.05     11.45 o
   0  -4  13        2.76       21.04     11.56 o
   1  -4  13      125.72      101.43     10.92 o
   2  -4  13       54.20       54.95      9.11 o
   3  -4  13      343.15      362.19      9.03 o
   4  -4  13       47.85       43.03      9.79 o
   5  -4  13       80.50       72.94     11.42 o
   6  -4  13      160.77      157.96      9.30 o
   7  -4  13        0.64       51.98      9.35 o
  -8  -3  13        5.21       20.20     10.62 o
  -7  -3  13       72.40       71.08     10.60 o
  -6  -3  13      205.80      235.76     14.21 o
  -5  -3  13       18.81       14.81     12.18 o
  -4  -3  13       16.95       14.98     11.49 o
  -3  -3  13        5.67       12.31     10.53 o
  -2  -3  13        5.84        5.73     11.84 o
  -1  -3  13      541.56      547.32     33.59 o
   0  -3  13       86.32      112.47     10.13 o
   1  -3  13        2.08       -6.42      8.51 o
   2  -3  13      301.25      304.25      8.72 o
   3  -3  13      747.86      711.85      9.84 o
   4  -3  13       92.93      100.79     10.56 o
   5  -3  13        5.13       -2.61      8.88 o
   6  -3  13       39.62       30.30     10.68 o
   7  -3  13       20.73       20.66      9.13 o
  -9  -2  13       28.31       45.00     11.54 o
  -8  -2  13       22.52        8.55     11.11 o
  -7  -2  13        0.45        4.22     11.35 o
  -6  -2  13       55.40       91.28     20.68 o
  -5  -2  13      371.88      388.59     11.87 o
  -4  -2  13      267.54      294.00     14.06 o
  -3  -2  13        6.64       20.82     11.80 o
  -2  -2  13      578.81      531.62     19.89 o
  -1  -2  13     1381.53     1338.93     20.85 o
   0  -2  13       13.82       18.45      9.77 o
   1  -2  13       27.23       32.46      8.37 o
   2  -2  13       11.70       23.38     10.00 o
   3  -2  13       13.07       21.00      8.89 o
   4  -2  13      277.93      269.17      9.69 o
   5  -2  13       53.03       67.32      7.53 o
   6  -2  13        0.63       16.91      8.42 o
  -9  -1  13       17.78       12.57     11.58 o
  -8  -1  13      151.30      148.49     11.82 o
  -7  -1  13       18.93       12.65     12.95 o
  -6  -1  13        0.36        4.38     16.06 o
  -5  -1  13      169.19      197.28     18.00 o
  -4  -1  13      287.32      290.47     18.42 o
  -3  -1  13      142.43      179.45     18.10 o
  -2  -1  13        0.45       22.12     11.22 o
  -1  -1  13      388.68      372.06     18.63 o
   0  -1  13      141.96      122.25      9.44 o
   1  -1  13      376.80      374.72     12.11 o
   2  -1  13        2.64        1.65     11.92 o
   3  -1  13      186.49      175.18     11.46 o
   4  -1  13      146.08      146.13      8.09 o
   5  -1  13        7.89       29.46      9.78 o
   6  -1  13        6.98       16.89     13.67 o
  -9   0  13       36.04       21.24     12.92 o
  -8   0  13      180.39      174.48     14.05 o
  -7   0  13       13.87        2.79     18.42 o
  -6   0  13        9.07       25.81     15.25 o
  -5   0  13       48.20      105.61     18.47 o
  -4   0  13        0.25      -25.62     14.40 o
  -3   0  13      984.13      978.17     19.62 o
  -2   0  13      115.76      119.72     12.57 o
  -1   0  13        9.05        3.30     11.08 o
   0   0  13      698.33      672.87     12.38 o
   1   0  13      244.17      214.81      9.21 o
   2   0  13        0.22        8.67      9.13 o
   3   0  13       62.34       68.65      8.31 o
   4   0  13       57.21       65.62      8.57 o
   5   0  13       23.11       33.02     12.40 o
   6   0  13       11.24        7.90      8.69 o
  -9   1  13        6.47        0.31     14.20 o
  -8   1  13        3.31       19.89     17.96 o
  -7   1  13       76.96      118.47     18.04 o
  -6   1  13      131.29      147.80     18.68 o
  -5   1  13        2.97       -5.88     17.74 o
  -4   1  13       39.11       28.02     12.94 o
  -3   1  13     1183.01     1211.73     28.04 o
  -2   1  13       60.93       71.41     14.67 o
  -1   1  13       66.70       57.45     10.80 o
   0   1  13       75.65       72.40      8.73 o
   1   1  13       57.16       43.27      8.88 o
   2   1  13      267.46      260.63     18.37 o
   3   1  13       32.07       15.60      8.08 o
   4   1  13        0.12       -9.73      9.87 o
   5   1  13       27.66       55.18     10.01 o
  -9   2  13        4.75       -7.92     18.38 o
  -8   2  13        7.02       27.50     17.96 o
  -7   2  13      264.56      293.43     18.77 o
  -6   2  13      182.41      209.06     18.66 o
  -5   2  13        4.47       18.59     12.66 o
  -4   2  13       12.44       23.83     13.78 o
  -3   2  13      101.08       98.46     12.22 o
  -2   2  13       10.07       24.26     26.79 o
  -1   2  13      101.82      113.73     10.21 o
   0   2  13       29.50       30.94      8.48 o
   1   2  13       28.30       31.51      8.72 o
   2   2  13      251.36      269.41     23.75 o
   3   2  13       45.08       25.93      9.34 o
   4   2  13       32.86       16.90      9.57 o
   5   2  13        4.56        3.90     17.19 o
  -9   3  13       22.53       23.90     20.66 o
  -8   3  13        0.73       -2.21     17.89 o
  -7   3  13       45.07       48.14     17.78 o
  -6   3  13        3.23      -12.61     13.02 o
  -5   3  13      177.00      171.00     11.71 o
  -4   3  13      102.57      122.72     10.20 o
  -3   3  13      115.96       84.99     12.70 o
  -2   3  13      227.43      219.09     12.55 o
  -1   3  13       10.13       44.97     11.46 o
   0   3  13        5.47       14.08      9.05 o
   1   3  13       13.37       -0.67      8.61 o
   2   3  13       26.64       52.84     15.33 o
   3   3  13       41.31       37.65     10.37 o
   4   3  13        2.80       20.72      9.83 o
  -8   4  13       17.25       41.15     17.53 o
  -7   4  13        9.53      -10.91     17.12 o
  -6   4  13      216.64      212.44     15.39 o
  -5   4  13      114.24      117.89     12.69 o
  -4   4  13       34.35       26.80     10.73 o
  -3   4  13       25.04       37.20     19.81 o
  -2   4  13      124.34      126.62     11.13 o
  -1   4  13        4.68       22.54      9.40 o
   0   4  13       59.66       59.84     11.06 o
   1   4  13        7.47       13.20     10.68 o
   2   4  13        5.05        0.90     10.24 o
   3   4  13       48.46       51.29     16.93 o
  -8   5  13        8.87        0.81     17.45 o
  -7   5  13        1.14        9.57     12.21 o
  -6   5  13       73.37       79.19     13.27 o
  -5   5  13        9.17        8.15     10.94 o
  -4   5  13       45.38       40.37     12.03 o
  -3   5  13        7.36       35.53     10.71 o
  -2   5  13       23.52       24.48     21.67 o
  -1   5  13       33.63       43.05     12.17 o
   0   5  13       73.49       76.43     10.37 o
   1   5  13        5.97       14.90     11.64 o
   2   5  13        5.14        5.01     10.25 o
  -7   6  13       42.61       79.95     18.65 o
  -6   6  13       13.17       -5.58     12.49 o
  -5   6  13        3.89      -10.17     16.97 o
  -4   6  13      153.02      162.31     16.95 o
  -3   6  13       15.28       24.50     16.47 o
  -2   6  13       13.55       -4.97     13.28 o
  -1   6  13       43.43       33.45     12.20 o
   0   6  13       19.08       22.70     11.56 o
   1   6  13        0.99        5.31     14.24 o
  -6   7  13        1.44      -17.06     16.72 o
  -5   7  13        8.62      -10.95     16.61 o
  -4   7  13       21.54       33.51     16.85 o
  -3   7  13        0.01       30.50     16.44 o
  -2   7  13        5.59        6.82     12.31 o
  -1   7  13        4.07       -9.62     19.67 o
  -1 -12  14        4.25        8.24      8.39 o
   0 -12  14       38.74       45.16      8.39 o
   1 -12  14       17.14       27.73      8.97 o
   2 -12  14        4.99       15.62      8.91 o
   3 -12  14        6.86       11.83      8.55 o
   4 -12  14       50.33       34.55     15.15 o
  -2 -11  14        0.38      -12.09     13.00 o
  -1 -11  14        3.41       -1.28      8.72 o
   0 -11  14       68.63       60.12      8.93 o
   1 -11  14       11.79       11.10     12.42 o
   2 -11  14       25.68       29.99     11.03 o
   3 -11  14        1.87       20.29      9.02 o
   4 -11  14       33.01       12.20      9.25 o
   5 -11  14       37.60       44.11     14.94 o
  -4 -10  14       12.21       16.81      8.87 o
  -3 -10  14       47.67       65.92     19.76 o
  -2 -10  14       13.80       -2.69      9.58 o
  -1 -10  14        9.59       16.11      8.95 o
   0 -10  14       51.77       77.72      9.81 o
   1 -10  14        0.10       18.86     13.21 o
   2 -10  14      188.43      164.22     11.88 o
   3 -10  14       22.34       29.65     15.84 o
   4 -10  14        1.16        9.29      8.77 o
   5 -10  14       78.88       78.65     23.38 o
   6 -10  14       26.78       37.90     18.55 o
  -5  -9  14        8.62       -6.93     24.33 o
  -4  -9  14       10.02       23.59     12.29 o
  -3  -9  14       22.63       32.16     10.81 o
  -2  -9  14       89.60       98.89      8.33 o
  -1  -9  14       41.74       21.08      9.08 o
   0  -9  14        2.31       10.11      9.51 o
   1  -9  14        1.14       -9.35     19.16 o
   2  -9  14       35.00       44.55     10.11 o
   3  -9  14       28.89       20.98      9.57 o
   4  -9  14       14.37        2.56     10.42 o
   5  -9  14       57.88       73.90     15.10 o
   6  -9  14        0.31       26.47     10.16 o
  -5  -8  14       64.87       60.97     18.56 o
  -4  -8  14        3.59       21.27     16.92 o
  -3  -8  14        0.25       16.94      8.59 o
  -2  -8  14      304.82      310.40     15.47 o
  -1  -8  14       56.58       54.29      8.96 o
   0  -8  14       34.27       40.84     10.04 o
   1  -8  14       74.09       91.58     10.11 o
   2  -8  14       43.44       39.92     15.74 o
   3  -8  14      109.08      142.37     19.01 o
   4  -8  14       46.45       44.40     10.81 o
   5  -8  14        3.88       -0.90     14.82 o
   6  -8  14       25.63       31.23      9.46 o
  -6  -7  14       24.12       27.16      9.44 o
  -5  -7  14      178.31      170.34     16.08 o
  -4  -7  14       25.51       15.05     13.27 o
  -3  -7  14       38.39       59.50     11.53 o
  -2  -7  14      133.62      134.19     19.86 o
  -1  -7  14        3.30      -15.93     11.57 o
   0  -7  14      284.39      304.07     26.09 o
   1  -7  14       61.68       75.20      9.98 o
   2  -7  14        0.03        8.67     10.45 o
   3  -7  14      316.42      342.37     11.26 o
   4  -7  14       29.60       30.93     10.59 o
   5  -7  14       13.29       18.03     15.09 o
   6  -7  14        9.44       16.92     10.01 o
  -7  -6  14        5.65       10.62     15.84 o
  -6  -6  14        1.09       -7.75     10.11 o
  -5  -6  14       68.20       79.62     20.91 o
  -4  -6  14      139.89      162.94      9.62 o
  -3  -6  14      153.33      149.21      9.31 o
  -2  -6  14       17.72       13.83      9.85 o
  -1  -6  14      101.04      108.74      9.86 o
   0  -6  14      544.21      505.41     24.10 o
   1  -6  14       47.46       52.98     18.50 o
   2  -6  14        0.16       -2.81     18.60 o
   3  -6  14      259.97      274.43     17.73 o
   4  -6  14       13.14       18.87     10.65 o
   5  -6  14       48.69       48.56     12.09 o
   6  -6  14        1.34       14.86      9.85 o
  -7  -5  14       27.50       48.58     19.80 o
  -6  -5  14       10.36       19.78     10.19 o
  -5  -5  14        2.76       -1.90     10.58 o
  -4  -5  14      407.58      441.29     20.28 o
  -3  -5  14       42.68       51.73     10.46 o
  -2  -5  14        8.78        4.67      9.64 o
  -1  -5  14      198.63      233.98     12.93 o
   0  -5  14      249.67      256.06      9.85 o
   1  -5  14      313.20      308.15     10.25 o
   2  -5  14       62.98       85.09     11.89 o
   3  -5  14       32.73       18.73     10.72 o
   4  -5  14      123.50      114.86     10.00 o
   5  -5  14      210.69      208.90     16.45 o
   6  -5  14       10.49       11.97      8.55 o
  -8  -4  14       55.22       57.59     21.32 o
  -7  -4  14       50.03       40.18     10.85 o
  -6  -4  14        9.89       12.91     10.93 o
  -5  -4  14       18.90       24.15      9.87 o
  -4  -4  14      288.11      272.43     11.24 o
  -3  -4  14       67.96       67.03     10.11 o
  -2  -4  14      409.55      364.61     21.36 o
  -1  -4  14        4.41       16.13     10.33 o
   0  -4  14        0.18       25.01     11.65 o
   1  -4  14     1024.56      985.55     23.60 o
   2  -4  14       39.46       55.54      9.11 o
   3  -4  14       22.30       23.46     12.37 o
   4  -4  14       46.85       57.66     12.81 o
   5  -4  14       91.83      118.10      8.81 o
   6  -4  14        7.85        6.93      7.98 o
  -8  -3  14       50.40       46.81     13.47 o
  -7  -3  14       14.35       24.42     11.69 o
  -6  -3  14      101.78      109.33     11.20 o
  -5  -3  14      106.51      102.63     10.56 o
  -4  -3  14      187.97      188.02     11.23 o
  -3  -3  14      450.19      448.09     19.58 o
  -2  -3  14      609.65      633.76     37.68 o
  -1  -3  14        1.11        2.12     11.63 o
   0  -3  14        0.49       23.70      9.15 o
   1  -3  14      573.12      571.58     10.80 o
   2  -3  14      121.67      115.38      8.99 o
   3  -3  14      171.97      168.36      8.36 o
   4  -3  14        8.70       19.25      8.75 o
   5  -3  14        0.11       22.00      8.44 o
   6  -3  14      105.14       90.11     11.53 o
  -8  -2  14        2.40        0.88     10.73 o
  -7  -2  14       11.30       19.54     14.44 o
  -6  -2  14      319.89      292.63     12.11 o
  -5  -2  14      309.97      295.22     17.44 o
  -4  -2  14       91.00       91.10     18.11 o
  -3  -2  14      245.33      232.57     15.10 o
  -2  -2  14       96.24      125.87     14.27 o
  -1  -2  14      306.33      279.60     11.69 o
   0  -2  14      219.93      247.92     24.91 o
   1  -2  14      119.39      111.60      8.52 o
   2  -2  14      153.85      144.17      9.72 o
   3  -2  14      400.96      394.35      9.46 o
   4  -2  14       12.71       26.15      8.58 o
   5  -2  14        0.20       11.38      8.10 o
   6  -2  14       78.33       92.43      9.27 o
  -8  -1  14       23.18       32.60     15.63 o
  -7  -1  14       19.06       58.04     17.53 o
  -6  -1  14      166.08      187.70     17.64 o
  -5  -1  14        1.92       38.74     17.55 o
  -4  -1  14       66.06       86.29     19.02 o
  -3  -1  14       13.82       65.65     14.42 o
  -2  -1  14        5.44        8.90     19.97 o
  -1  -1  14      310.33      311.32     14.05 o
   0  -1  14      651.64      637.63     15.03 o
   1  -1  14       15.98       10.66      8.09 o
   2  -1  14       34.52       42.34      8.90 o
   3  -1  14      106.42       94.27      8.57 o
   4  -1  14        0.54       -5.29      8.02 o
   5  -1  14        1.62       -0.05      9.84 o
  -8   0  14      132.71      129.82     18.27 o
  -7   0  14       26.92       40.41     17.76 o
  -6   0  14       12.58        8.35     18.19 o
  -5   0  14      411.99      426.34     18.60 o
  -4   0  14      109.10      134.08     18.10 o
  -3   0  14       44.15       59.45     33.68 o
  -2   0  14      126.92      144.45     12.44 o
  -1   0  14       32.01       43.56     11.09 o
   0   0  14        6.69        7.58      9.85 o
   1   0  14      175.34      198.75     22.97 o
   2   0  14       11.90       38.85      9.29 o
   3   0  14       61.76       62.35      9.66 o
   4   0  14      122.16      120.04     13.59 o
   5   0  14       42.41       33.76     17.20 o
  -8   1  14      197.51      211.61     17.91 o
  -7   1  14       19.15       -3.07     17.91 o
  -6   1  14       30.37      -11.80     18.10 o
  -5   1  14      295.90      319.77     17.96 o
  -4   1  14       55.87       66.08     12.33 o
  -3   1  14      138.96      137.86     12.54 o
  -2   1  14        0.39        3.45     26.58 o
  -1   1  14        8.89       52.12     32.68 o
   0   1  14       19.90        5.40      9.20 o
   1   1  14      118.93      144.80      9.36 o
   2   1  14        0.84       18.47      8.96 o
   3   1  14       30.81       16.65     13.20 o
   4   1  14      105.86       86.12     13.09 o
  -8   2  14       74.44       42.11     17.51 o
  -7   2  14       22.62       44.79     17.44 o
  -6   2  14       61.27       80.47     17.57 o
  -5   2  14        0.06       15.15      9.74 o
  -4   2  14       27.47       31.36     34.16 o
  -3   2  14      408.66      425.44     12.94 o
  -2   2  14      166.33      172.64     18.68 o
  -1   2  14       45.09       39.12     10.83 o
   0   2  14      120.21      130.54     15.32 o
   1   2  14       80.83       91.85      8.92 o
   2   2  14        1.05       24.69      9.24 o
   3   2  14       31.02       41.27     10.07 o
   4   2  14        5.30       15.49     10.35 o
  -8   3  14        5.24       18.25     16.91 o
  -7   3  14       80.02       96.43     13.99 o
  -6   3  14      167.09      175.48     12.53 o
  -5   3  14        3.40       -2.84     12.00 o
  -4   3  14       52.64       36.53     10.90 o
  -3   3  14       73.07       81.84     12.32 o
  -2   3  14        0.04       20.90     31.88 o
  -1   3  14        1.68        2.69      9.84 o
   0   3  14        0.04        2.93      8.80 o
   1   3  14       29.12       14.94     13.14 o
   2   3  14       32.79       27.76      9.50 o
   3   3  14       30.89       34.95     10.85 o
  -7   4  14       61.73       79.26     16.91 o
  -6   4  14       16.53       15.35     12.02 o
  -5   4  14       14.80       29.69     12.08 o
  -4   4  14        1.70      -12.58     17.95 o
  -3   4  14        9.05       17.34     10.62 o
  -2   4  14      138.43      159.56     11.24 o
  -1   4  14      102.92      110.58      9.65 o
   0   4  14       10.83       19.52     10.51 o
   1   4  14       28.99       29.65     10.06 o
   2   4  14       50.85       62.17     13.23 o
  -7   5  14       12.95       27.50     12.29 o
  -6   5  14       30.57       21.66     23.93 o
  -5   5  14      112.31      103.24     22.43 o
  -4   5  14       53.59       67.84     10.71 o
  -3   5  14        0.40       -5.49     10.33 o
  -2   5  14       72.30       69.88     14.16 o
  -1   5  14       29.49       34.10     11.00 o
   0   5  14        2.84        4.75     10.23 o
   1   5  14        1.01       18.46     10.77 o
  -6   6  14       21.89       31.52     16.56 o
  -5   6  14       30.36       32.87     16.23 o
  -4   6  14       16.18       22.75     13.52 o
  -3   6  14       21.48       48.91     13.35 o
  -2   6  14        2.04      -27.14     13.57 o
  -1   6  14       12.38        0.36     14.57 o
   1 -12  15        4.72      -14.91     10.72 o
   2 -12  15       14.89       27.52     14.28 o
  -2 -11  15        5.28       27.90     13.35 o
  -1 -11  15       32.21       28.03      9.70 o
   0 -11  15       13.08       21.67      8.76 o
   1 -11  15       13.07       10.08     12.27 o
   2 -11  15       13.77        5.54     16.44 o
   3 -11  15        2.23        8.36     13.92 o
   4 -11  15       33.28       19.37     11.85 o
  -3 -10  15       29.27       54.01     12.21 o
  -2 -10  15        1.82        7.66      9.56 o
  -1 -10  15       13.82       10.82     14.59 o
   0 -10  15       90.52      127.54     23.07 o
   1 -10  15       25.98       25.61      8.63 o
   2 -10  15       21.52       16.57     10.09 o
   3 -10  15        0.45        2.61      8.54 o
   4 -10  15       14.31       -9.04     10.36 o
   5 -10  15        2.64       14.07      9.54 o
  -4  -9  15        7.98       14.87      9.58 o
  -3  -9  15       53.61       81.79     13.12 o
  -2  -9  15        4.18       14.60      8.83 o
  -1  -9  15       10.35       11.81     11.56 o
   0  -9  15      113.34      116.74     13.54 o
   1  -9  15       22.59       26.07      9.93 o
   2  -9  15        3.31       -4.55     13.81 o
   3  -9  15       13.63       36.51     14.87 o
   4  -9  15        0.46       -7.17     10.25 o
   5  -9  15       59.30       79.94     13.85 o
  -5  -8  15        1.43        5.29     10.18 o
  -4  -8  15       29.24       18.66     10.01 o
  -3  -8  15       22.81       19.61      8.66 o
  -2  -8  15       28.48       53.16      8.99 o
  -1  -8  15       69.45       86.13      9.80 o
   0  -8  15       34.75       60.53      9.25 o
   1  -8  15       45.29       63.25     10.10 o
   2  -8  15      277.07      271.74     10.39 o
   3  -8  15        0.46       17.29      8.92 o
   4  -8  15        0.57       -8.28      9.60 o
   5  -8  15      130.58      116.33     10.01 o
   6  -8  15        2.45        4.17     11.02 o
  -6  -7  15        5.60       20.35     12.55 o
  -5  -7  15       52.53       53.29      9.15 o
  -4  -7  15        7.59       10.56     10.97 o
  -3  -7  15        6.03        4.14      8.75 o
  -2  -7  15      131.28      139.23     10.02 o
  -1  -7  15      116.46      139.83     18.10 o
   0  -7  15       12.34      -10.98      9.43 o
   1  -7  15       31.72       26.85     10.14 o
   2  -7  15      152.98      164.73     17.22 o
   3  -7  15        5.25       27.78     21.22 o
   4  -7  15       82.76       97.99     10.42 o
   5  -7  15       93.53       78.00     10.14 o
   6  -7  15        0.05        4.64     16.87 o
  -6  -6  15       28.92       27.01     10.43 o
  -5  -6  15      142.20      152.95     10.11 o
  -4  -6  15        1.55       -8.37     10.97 o
  -3  -6  15        1.54        0.13      9.35 o
  -2  -6  15      170.58      170.36     12.17 o
  -1  -6  15       28.16       19.14     10.02 o
   0  -6  15       70.79       92.69     13.42 o
   1  -6  15        0.10       22.03     10.23 o
   2  -6  15        3.68       -6.08     13.46 o
   3  -6  15      105.46       99.72     10.44 o
   4  -6  15      283.11      268.75     12.58 o
   5  -6  15        7.88       10.52     12.68 o
   6  -6  15        5.28       19.41      9.01 o
  -7  -5  15       12.61        3.00     14.47 o
  -6  -5  15       46.06       52.51     10.67 o
  -5  -5  15       99.30       96.53     10.84 o
  -4  -5  15       61.80       74.49      9.80 o
  -3  -5  15        8.48       19.48      9.78 o
  -2  -5  15       45.17       55.29     10.00 o
  -1  -5  15      102.23       98.48     10.83 o
   0  -5  15      432.21      428.79     16.98 o
   1  -5  15       35.39       27.51     10.82 o
   2  -5  15        0.31       12.22     11.45 o
   3  -5  15      166.35      176.74     12.97 o
   4  -5  15       54.32       33.00     15.79 o
   5  -5  15       21.94       18.49     11.52 o
   6  -5  15        6.14       19.30      9.85 o
  -7  -4  15       50.68       53.46     11.68 o
  -6  -4  15       27.35       24.32     11.07 o
  -5  -4  15        4.23        0.76     11.07 o
  -4  -4  15      166.75      192.90     17.37 o
  -3  -4  15      190.37      192.43     11.80 o
  -2  -4  15       51.63       40.73     11.13 o
  -1  -4  15       39.93       38.61     11.18 o
   0  -4  15      236.55      220.20     23.23 o
   1  -4  15       11.53       15.00     13.61 o
   2  -4  15       71.36       87.83      8.54 o
   3  -4  15       51.24       32.65      8.56 o
   4  -4  15       27.45       27.15      8.27 o
   5  -4  15       68.01       72.33      8.90 o
   6  -4  15        8.55        8.61     18.30 o
  -7  -3  15      165.29      153.61     12.04 o
  -6  -3  15        1.50        5.69     10.66 o
  -5  -3  15       99.26       87.11     13.02 o
  -4  -3  15      235.60      247.87     13.73 o
  -3  -3  15      194.05      205.18     15.13 o
  -2  -3  15      128.60      169.70     25.26 o
  -1  -3  15        0.70       -9.72     11.96 o
   0  -3  15        0.31        9.72      8.35 o
   1  -3  15      232.12      233.98      9.21 o
   2  -3  15      129.46      111.00     13.18 o
   3  -3  15       16.64       43.93     12.60 o
   4  -3  15       68.08       67.18      8.64 o
   5  -3  15       74.06       56.81      8.24 o
  -8  -2  15       33.22       27.94     13.06 o
  -7  -2  15       81.65       50.17     15.65 o
  -6  -2  15       58.10       79.55     13.89 o
  -5  -2  15       10.85       36.17     17.19 o
  -4  -2  15       30.29       18.36     17.91 o
  -3  -2  15        6.79        2.30     14.10 o
  -2  -2  15      321.06      272.60     15.63 o
  -1  -2  15        0.33       -0.43      8.83 o
   0  -2  15       40.27       31.60      9.69 o
   1  -2  15      344.98      324.65      8.65 o
   2  -2  15       68.08       67.58      9.19 o
   3  -2  15       28.53       45.09     10.82 o
   4  -2  15        5.73        9.68      7.90 o
   5  -2  15        8.11       26.85      7.90 o
  -8  -1  15        3.08       10.07     17.89 o
  -7  -1  15        5.50       30.56     17.53 o
  -6  -1  15      285.30      288.00     18.83 o
  -5  -1  15      220.03      235.68     15.21 o
  -4  -1  15        0.58       30.40     14.21 o
  -3  -1  15      180.66      200.97     17.21 o
  -2  -1  15      273.26      275.43     14.51 o
  -1  -1  15       34.44       39.81     10.61 o
   0  -1  15        0.12       -5.77      8.37 o
   1  -1  15       43.09       52.82     10.86 o
   2  -1  15        0.79        5.02     11.16 o
   3  -1  15      114.71      126.87      8.86 o
   4  -1  15       10.47       12.93      7.67 o
   5  -1  15       51.51       23.41     11.91 o
  -8   0  15       14.07        0.62     17.94 o
  -7   0  15        0.49        3.26     17.51 o
  -6   0  15      189.20      252.87     14.93 o
  -5   0  15       44.77       89.05     17.38 o
  -4   0  15       11.90       -1.58     14.25 o
  -3   0  15       27.99       22.87     16.17 o
  -2   0  15        1.22       11.59     12.04 o
  -1   0  15      360.50      370.64     34.17 o
   0   0  15       12.67       -1.57     10.18 o
   1   0  15        1.96       14.35      8.63 o
   2   0  15       56.37       64.93      8.81 o
   3   0  15       69.53       69.72      8.22 o
   4   0  15       22.53       25.42     10.11 o
  -8   1  15        5.19        5.58     17.45 o
  -7   1  15        2.70       19.51     17.93 o
  -6   1  15       34.13       45.67     17.47 o
  -5   1  15      106.56      107.78     17.06 o
  -4   1  15      161.97      202.30     13.25 o
  -3   1  15        1.65       -0.50     23.45 o
  -2   1  15       27.88       12.12     22.18 o
  -1   1  15      725.37      669.32     10.84 o
   0   1  15      120.55      131.98     13.04 o
   1   1  15        3.03        9.49      9.17 o
   2   1  15       34.16       30.32      8.57 o
   3   1  15       11.22        6.97      7.43 o
  -7   2  15       35.51       33.33     17.62 o
  -6   2  15        8.79        8.35     17.23 o
  -5   2  15      155.87      152.58     12.33 o
  -4   2  15      185.26      195.61     11.16 o
  -3   2  15       23.83       33.43     10.82 o
  -2   2  15       17.41       33.40     19.19 o
  -1   2  15       14.92        0.20     11.79 o
   0   2  15       12.49       -1.16      9.05 o
   1   2  15      128.62      114.46     10.58 o
   2   2  15        2.25       -9.69      8.10 o
   3   2  15        2.84        8.16      8.96 o
  -7   3  15       31.12       30.95     16.89 o
  -6   3  15        8.73       38.11     16.64 o
  -5   3  15       19.95       19.02     11.80 o
  -4   3  15       33.25       18.34     11.66 o
  -3   3  15       96.90       93.95     10.67 o
  -2   3  15       48.32       72.81     12.12 o
  -1   3  15       12.44       26.55     29.17 o
   0   3  15       47.70       39.96     10.61 o
   1   3  15       81.47       88.04      9.84 o
   2   3  15        4.02        7.37     10.02 o
  -6   4  15       45.41       55.30     12.04 o
  -5   4  15        8.82       14.88     10.37 o
  -4   4  15       25.35       29.15     13.68 o
  -3   4  15      123.29      108.61     10.96 o
  -2   4  15       43.39       41.09     12.11 o
  -1   4  15        0.63        9.80     20.31 o
   0   4  15       10.89        1.82     11.73 o
   1   4  15        0.94        7.18      9.70 o
  -5   5  15        6.18       35.17     22.11 o
  -4   5  15        5.77       19.09     12.01 o
  -3   5  15        8.28       15.83     15.14 o
  -2   5  15       10.45       34.76     13.70 o
  -1   5  15       18.28       25.87     14.54 o
   0 -11  16        3.24       -1.05      8.74 o
   1 -11  16        2.68        5.11     11.15 o
   2 -11  16       35.08       14.99      9.13 o
  -2 -10  16        0.07        5.65     10.03 o
  -1 -10  16       27.29       16.14      9.91 o
   0 -10  16        0.68       11.76     17.48 o
   1 -10  16       36.62       44.69      9.30 o
   2 -10  16       31.18       41.56     14.41 o
   3 -10  16       25.08       20.97     10.71 o
   4 -10  16       37.82       47.06     12.56 o
  -3  -9  16        8.91       11.27      9.81 o
  -2  -9  16        1.29        3.08      9.40 o
  -1  -9  16       11.93       16.97      8.83 o
   0  -9  16       11.13       11.25     13.65 o
   1  -9  16      161.15      138.58     16.35 o
   2  -9  16        5.39       28.98     12.74 o
   3  -9  16        1.17       11.41     14.07 o
   4  -9  16       73.03       60.41     10.30 o
  -4  -8  16        0.20       12.98      8.93 o
  -3  -8  16       62.83       69.47      9.52 o
  -2  -8  16        0.27        5.41      9.54 o
  -1  -8  16        3.56       25.78      9.54 o
   0  -8  16       49.60       55.30     10.37 o
   1  -8  16       86.45       89.07     10.18 o
   2  -8  16       26.82       27.04     10.31 o
   3  -8  16        0.24       20.69     10.40 o
   4  -8  16       25.32       37.89     12.75 o
   5  -8  16        5.03       11.32     10.12 o
  -5  -7  16        3.20       15.14     10.12 o
  -4  -7  16        2.16        6.16      9.15 o
  -3  -7  16      217.11      211.37     10.14 o
  -2  -7  16        1.33       10.00      9.32 o
  -1  -7  16       40.59       32.89     11.93 o
   0  -7  16       35.96       19.99     12.24 o
   1  -7  16       12.75       26.08      9.69 o
   2  -7  16      153.71      147.82     15.94 o
   3  -7  16        1.03        3.36     19.85 o
   4  -7  16        7.97       -8.32     10.46 o
   5  -7  16       16.55       14.29     12.22 o
  -6  -6  16       41.79       51.09     10.35 o
  -5  -6  16        1.60       -6.22      9.50 o
  -4  -6  16        5.83       12.20     10.45 o
  -3  -6  16      153.22      148.95     14.50 o
  -2  -6  16       61.67       72.46     12.40 o
  -1  -6  16      173.92      161.25      9.94 o
   0  -6  16        0.82       -0.61     10.13 o
   1  -6  16        6.36       -0.37     11.71 o
   2  -6  16      268.11      247.33     10.72 o
   3  -6  16        7.99       17.25      9.41 o
   4  -6  16        1.53        1.20      9.99 o
   5  -6  16        3.10       -1.94     10.01 o
  -6  -5  16        0.19        4.74     10.69 o
  -5  -5  16       53.15       69.04     12.17 o
  -4  -5  16       42.98       37.67     11.13 o
  -3  -5  16        2.41       11.18     10.93 o
  -2  -5  16      143.42      143.47     17.48 o
  -1  -5  16       59.52       65.36     12.39 o
   0  -5  16        6.09       27.65     11.18 o
   1  -5  16        2.80        4.91      9.76 o
   2  -5  16      106.46      115.02      9.86 o
   3  -5  16        9.94       21.33     10.82 o
   4  -5  16       28.76       25.16      9.06 o
   5  -5  16        0.02       -8.10     15.59 o
  -6  -4  16       52.86       41.51     10.40 o
  -5  -4  16      174.06      198.65     10.93 o
  -4  -4  16        0.25       13.05     12.13 o
  -3  -4  16        5.86      -19.35     10.73 o
  -2  -4  16       85.59       87.21     10.85 o
  -1  -4  16        2.77       19.34     11.30 o
   0  -4  16       40.88       31.09     11.28 o
   1  -4  16       47.57       28.65     10.41 o
   2  -4  16        2.82       10.90      9.81 o
   3  -4  16       55.52       68.85     19.02 o
   4  -4  16       43.47       46.98      8.98 o
   5  -4  16        0.55       15.90      8.03 o
  -7  -3  16       16.00       32.43     13.19 o
  -6  -3  16        9.84        4.30     16.85 o
  -5  -3  16       29.08       28.93     16.64 o
  -4  -3  16      281.35      303.08     18.19 o
  -3  -3  16       38.29       54.86     12.61 o
  -2  -3  16        0.16        3.45     11.52 o
  -1  -3  16      172.55      144.60     12.28 o
   0  -3  16      111.54      121.05     13.33 o
   1  -3  16       10.69       37.49     13.17 o
   2  -3  16       13.89        9.93      8.21 o
   3  -3  16       68.49       65.26      8.80 o
   4  -3  16        0.35        6.02      7.39 o
  -7  -2  16       70.08       50.54     17.29 o
  -6  -2  16        5.56       28.58     14.29 o
  -5  -2  16        5.54       49.22     17.17 o
  -4  -2  16      404.64      329.15     19.30 o
  -3  -2  16      106.15      110.74     14.08 o
  -2  -2  16       13.34       24.28     13.55 o
  -1  -2  16      137.91      133.68     12.94 o
   0  -2  16       68.16       76.86     12.49 o
   1  -2  16       22.95       25.04      8.15 o
   2  -2  16       24.71       45.13      7.92 o
   3  -2  16       14.56        3.88     10.81 o
   4  -2  16        3.13       -0.10     11.84 o
  -7  -1  16      157.09      179.66     17.72 o
  -6  -1  16        2.71       18.28     17.42 o
  -5  -1  16       16.77       45.37     17.04 o
  -4  -1  16      112.16       85.46     17.66 o
  -3  -1  16        1.40       -0.25     13.63 o
  -2  -1  16      169.60      166.20     12.69 o
  -1  -1  16       12.76        4.91     12.57 o
   0  -1  16        7.92        4.95      9.47 o
   1  -1  16      228.29      202.29      8.49 o
   2  -1  16      115.73       95.02     14.74 o
   3  -1  16        5.54        3.16      8.36 o
   4  -1  16        6.58       13.99      7.37 o
  -7   0  16       46.19       69.48     17.38 o
  -6   0  16       22.63        0.28     16.78 o
  -5   0  16       62.12       46.07     13.93 o
  -4   0  16        0.41       12.35     13.65 o
  -3   0  16       70.19       97.12     12.34 o
  -2   0  16      155.66      153.78     12.12 o
  -1   0  16       28.56       25.70     24.31 o
   0   0  16       16.24       23.77      9.19 o
   1   0  16      114.31      126.91      9.67 o
   2   0  16        0.53      -13.08      9.01 o
   3   0  16        0.93       10.31      8.37 o
  -7   1  16        0.77      -32.27     17.68 o
  -6   1  16       99.18       75.78     16.83 o
  -5   1  16       76.67       52.87     16.76 o
  -4   1  16        0.95       -5.86     17.43 o
  -3   1  16       89.56       74.19     12.27 o
  -2   1  16       74.77       78.76     11.16 o
  -1   1  16      117.65       94.00     11.80 o
   0   1  16       47.47       56.51      8.45 o
   1   1  16        0.00        2.84      8.64 o
   2   1  16       40.25       19.17      8.46 o
  -6   2  16       82.51       74.31     13.82 o
  -5   2  16        6.80        1.13     10.79 o
  -4   2  16       58.61       75.40     11.67 o
  -3   2  16       13.93       38.42     10.71 o
  -2   2  16       10.41       10.32     12.15 o
  -1   2  16      105.32       97.82     10.31 o
   0   2  16       32.63       31.77      8.99 o
   1   2  16        2.88       18.98     14.58 o
   2   2  16        9.48       24.03     19.68 o
  -6   3  16        0.98      -21.81     16.38 o
  -5   3  16       33.44       30.78     12.23 o
  -4   3  16       76.97       72.22      9.38 o
  -3   3  16       51.06       26.98     10.55 o
  -2   3  16       12.38      -12.55     11.78 o
  -1   3  16       45.75       41.76     11.50 o
   0   3  16        1.07       -5.70      8.37 o
  -5   4  16       24.94       20.86     11.76 o
  -4   4  16        5.01       -0.69     30.82 o
  -3   4  16        1.41        5.61      9.44 o
  -2   4  16        2.80        9.20     18.82 o
  -1   4  16        3.74       -5.98     12.86 o
  -1 -10  17       11.01       30.07     18.45 o
   0 -10  17        6.28        9.08      9.79 o
   1 -10  17        5.39       42.00      9.82 o
   2 -10  17        5.78      -12.88     12.29 o
  -2  -9  17        0.22        3.94     11.43 o
  -1  -9  17       66.26       53.20     14.87 o
   0  -9  17        6.58      -13.10      9.76 o
   1  -9  17       10.07        8.50     10.72 o
   2  -9  17        0.94      -16.31      9.30 o
   3  -9  17       13.88       16.73     11.94 o
  -3  -8  17        0.43       20.52      9.09 o
  -2  -8  17        0.29       23.64     10.28 o
  -1  -8  17       52.06       30.47      8.81 o
   0  -8  17        0.86        7.16      9.60 o
   1  -8  17       30.91       27.38      9.97 o
   2  -8  17        0.42       -1.01      9.50 o
   3  -8  17        3.26       12.39      9.25 o
   4  -8  17       33.27       32.63     14.40 o
  -4  -7  17        8.57        6.73     13.20 o
  -3  -7  17       20.84       36.31      9.17 o
  -2  -7  17       23.40       40.06     14.00 o
  -1  -7  17       25.44       24.52     10.29 o
   0  -7  17       36.23       35.64      9.54 o
   1  -7  17       78.85       86.67      9.38 o
   2  -7  17        2.09       27.99      9.78 o
   3  -7  17        9.16        1.32      9.23 o
   4  -7  17       47.44       44.42     11.26 o
  -5  -6  17        7.55       16.77     10.64 o
  -4  -6  17       16.76       12.24      9.72 o
  -3  -6  17       81.16       85.92      9.90 o
  -2  -6  17       62.98       73.93     18.77 o
  -1  -6  17        7.64        1.94      9.74 o
   0  -6  17       69.24       52.19      9.93 o
   1  -6  17       28.56       34.27     10.70 o
   2  -6  17        1.53       14.62      9.21 o
   3  -6  17       11.44       25.52     19.85 o
   4  -6  17       31.05       25.13      9.87 o
  -5  -5  17       11.18       11.99     10.48 o
  -4  -5  17        3.01       25.37     11.34 o
  -3  -5  17       53.97       49.85     12.48 o
  -2  -5  17        0.08       21.69     11.64 o
  -1  -5  17       49.36       53.09     11.40 o
   0  -5  17       55.94       43.23     11.22 o
   1  -5  17        0.60       14.53     17.08 o
   2  -5  17      106.67       77.35     12.24 o
   3  -5  17       51.11       23.27      9.25 o
   4  -5  17        1.01       12.14      9.73 o
  -6  -4  17       34.80       36.01     11.22 o
  -5  -4  17       42.20       37.30     11.54 o
  -4  -4  17       17.94       12.24     11.50 o
  -3  -4  17        8.69       15.82     11.30 o
  -2  -4  17      136.01      156.68     28.61 o
  -1  -4  17      344.67      296.76     26.96 o
   0  -4  17        3.55       12.73     10.15 o
   1  -4  17        8.16        8.24     10.63 o
   2  -4  17       70.69      113.52     35.86 o
   3  -4  17        2.45       10.38      8.70 o
   4  -4  17       19.28        8.67     13.71 o
  -6  -3  17        1.88       42.94     16.98 o
  -5  -3  17       46.24       59.34     17.06 o
  -4  -3  17       34.43       49.69     17.85 o
  -3  -3  17       10.54       12.23     13.97 o
  -2  -3  17       81.41       72.61     14.20 o
  -1  -3  17      208.84      180.36     11.51 o
   0  -3  17       56.57       47.99     11.46 o
   1  -3  17        2.31       11.00      9.53 o
   2  -3  17        2.76       16.98      8.88 o
   3  -3  17       31.95       12.19      8.06 o
  -6  -2  17       21.09       31.76     14.42 o
  -5  -2  17       96.53       62.09     17.34 o
  -4  -2  17        2.36       -2.11     14.57 o
  -3  -2  17       64.45      106.10     16.85 o
  -2  -2  17        3.24       36.98     16.87 o
  -1  -2  17        5.85        0.57     11.14 o
   0  -2  17      250.47      243.97     21.96 o
   1  -2  17       50.51       36.82     11.50 o
   2  -2  17        6.62       13.81     12.55 o
   3  -2  17       64.16       48.93      7.91 o
  -6  -1  17        2.30       17.81     14.12 o
  -5  -1  17       40.50       26.18     16.47 o
  -4  -1  17       57.12       45.73     14.08 o
  -3  -1  17      237.83      226.65     17.38 o
  -2  -1  17        5.31      -15.50     15.10 o
  -1  -1  17        0.74       21.53     16.25 o
   0  -1  17       53.29       58.27      9.80 o
   1  -1  17        0.08       17.33      8.61 o
   2  -1  17       45.61       61.09     14.14 o
   3  -1  17        2.69        4.36     11.02 o
  -6   0  17       32.40       29.18     13.87 o
  -5   0  17        6.00      -18.79     16.47 o
  -4   0  17       41.37       -2.17     16.96 o
  -3   0  17      103.60      110.44     29.53 o
  -2   0  17       13.28       28.80     10.42 o
  -1   0  17        0.77      -31.43     17.62 o
   0   0  17        0.27       -5.51      9.62 o
   1   0  17        7.73       12.97     11.75 o
   2   0  17       62.91       43.52      9.21 o
  -6   1  17        0.55      -33.21     16.61 o
  -5   1  17        1.68        2.68     16.30 o
  -4   1  17        0.32       27.41     10.51 o
  -3   1  17       27.02        2.72     13.45 o
  -2   1  17       39.43       61.31      9.32 o
  -1   1  17        5.31       15.80     16.70 o
   0   1  17        0.97       17.88     10.75 o
   1   1  17       38.69       25.33      8.64 o
  -5   2  17       73.21       75.74     29.10 o
  -4   2  17        0.61        5.62     10.13 o
  -3   2  17       51.98       55.92     11.38 o
  -2   2  17       63.42       66.81     19.32 o
  -1   2  17        8.77       11.73     18.71 o
   0   2  17        0.28       13.86      8.67 o
  -4   3  17        4.71       14.16     13.21 o
  -3   3  17        5.70      -16.10     20.90 o
  -2   3  17        3.52       35.07     15.21 o
   0  -9  18        7.87       12.60     18.74 o
  -2  -8  18        4.02       17.78     11.61 o
  -1  -8  18       34.36       36.34      9.48 o
   0  -8  18       12.04       14.42     10.43 o
   1  -8  18        6.13        1.01      9.97 o
   2  -8  18        7.86       10.85      9.27 o
  -3  -7  18        3.13        6.04     10.54 o
  -2  -7  18        2.32       21.13      9.58 o
  -1  -7  18      113.04       89.33     10.45 o
   0  -7  18       14.48        2.33     10.02 o
   1  -7  18       16.79       24.46      9.65 o
   2  -7  18       11.39       13.88     18.73 o
  -4  -6  18       98.61       82.85     10.07 o
  -3  -6  18       51.34       59.88     10.20 o
  -2  -6  18        4.54       -1.03     15.18 o
  -1  -6  18       56.48       36.02     10.75 o
   0  -6  18       16.31       15.34     10.23 o
   1  -6  18       88.64       74.63     11.29 o
   2  -6  18        0.59        3.17      9.74 o
   3  -6  18        5.25      -14.82     10.57 o
  -4  -5  18       59.55       53.98     10.74 o
  -3  -5  18       84.87       94.83     14.99 o
  -2  -5  18       47.87       45.32     11.47 o
  -1  -5  18        7.79       13.31     11.53 o
   0  -5  18       55.91       38.91     10.40 o
   1  -5  18      138.51      120.93     17.79 o
   2  -5  18        7.94        6.01      9.18 o
   3  -5  18       13.81       22.15     16.70 o
  -5  -4  18        0.65        7.52     16.76 o
  -4  -4  18        0.79      -13.76     14.02 o
  -3  -4  18      114.87      115.89     12.69 o
  -2  -4  18       12.28        7.59     11.22 o
  -1  -4  18       25.48        1.38     15.42 o
   0  -4  18        1.59       -3.12     11.73 o
   1  -4  18       38.87       33.20     10.17 o
   2  -4  18       34.02       33.46     11.55 o
  -5  -3  18        5.62      -10.18     17.47 o
  -4  -3  18        0.01       18.59     17.61 o
  -3  -3  18       37.69       42.69     16.64 o
  -2  -3  18        1.59       13.91     13.59 o
  -1  -3  18       67.05       97.32     22.85 o
   0  -3  18       15.05        9.87     11.76 o
   1  -3  18        0.06        9.89      8.89 o
   2  -3  18       80.98       78.22      8.00 o
  -5  -2  18       44.18       75.42     13.93 o
  -4  -2  18       18.27       40.28     13.72 o
  -3  -2  18        1.61        1.36     13.19 o
  -2  -2  18       85.21       54.81     13.70 o
  -1  -2  18       82.32       74.25     13.29 o
   0  -2  18        4.37       -0.99      8.05 o
   1  -2  18        6.93       -1.30     14.78 o
   2  -2  18        8.94       22.04      9.37 o
  -5  -1  18      108.27      103.62     16.74 o
  -4  -1  18       49.59       68.61     16.74 o
  -3  -1  18        9.32       11.52     13.65 o
  -2  -1  18       12.79      -20.07     15.16 o
  -1  -1  18       82.64       95.88     19.74 o
   0  -1  18       12.12       11.37      9.64 o
   1  -1  18        2.16        6.85      8.58 o
  -4   0  18        5.57       11.61     16.42 o
  -3   0  18       29.87       49.14     10.59 o
  -2   0  18       29.46       66.56     12.98 o
  -1   0  18        8.23        5.43     10.17 o
   0   0  18       59.11       46.33      9.51 o
  -4   1  18       39.99       56.66     13.53 o
  -3   1  18       38.14       43.32      9.65 o
  -2   1  18        0.42       19.04     10.99 o
  -1   1  18        5.41        8.54     12.91 o
  -2  -6  19       16.85       -5.62     11.11 o
  -1  -6  19       14.92       19.23     10.83 o
   0  -6  19       56.48       48.42     10.25 o
  -3  -5  19       11.19       17.08     13.67 o
  -2  -5  19        0.20       21.22     14.32 o
  -1  -5  19        8.41        2.59     11.89 o
   0  -5  19        6.83       13.86     10.15 o
   1  -5  19       44.10       54.93     13.87 o
  -3  -4  19        1.88      -14.01     13.44 o
  -2  -4  19        9.14       13.05     14.14 o
  -1  -4  19        5.53        2.75     12.17 o
   0  -4  19        8.47        3.80     10.22 o
   1  -4  19       58.45       24.54     13.99 o
  -3  -3  19       26.91        6.18     13.38 o
  -2  -3  19       29.13        8.48     13.31 o
  -1  -3  19        1.80       17.97     11.58 o
   0  -3  19       15.08        9.33     11.39 o
  -3  -2  19       62.71       45.13     15.97 o
  -2  -2  19        8.43       32.12     15.63 o
  -1  -2  19       13.73       -6.11     16.17 o
 
